# Supplementary material for: STAG2 mutations in the normal colon induce upregulation of oncogenic pathways in neighbouring wildtype cells
Source: PLoS One. 2025 Oct 15;20(10):pone.0332499.exml. doi: 10.1371/journal.pone.0332499 (PMC12527130; doi:10.1371/journal.pone.0332499)
Supplement: S1 Table — (XLSX) [file pone.0332499.s001.xlsx]

## Sheet: Cluster 0
Gene set	Size	Enrichment score	Normalised enrichment score	Nominal p-value	FDR q-value	FWER p-value
Upregulated in Wildtype
HALLMARK_ANGIOGENESIS	15	0.61	1.56	0.016	0.101	0.104
HALLMARK_EPITHELIAL_MESENCHYMAL_TRANSITION	97	0.47	1.49	0.001	0.141	0.27
HALLMARK_INFLAMMATORY_RESPONSE	60	0.47	1.44	0.005	0.146	0.39
HALLMARK_TNFA_SIGNALING_VIA_NFKB	94	0.44	1.38	0.006	0.23	0.658
HALLMARK_KRAS_SIGNALING_DN	44	0.46	1.36	0.033	0.221	0.723
HALLMARK_ALLOGRAFT_REJECTION	60	0.43	1.31	0.036	0.334	0.907
HALLMARK_KRAS_SIGNALING_UP	66	0.41	1.26	0.055	0.451	0.981
HALLMARK_MYOGENESIS	67	0.41	1.26	0.066	0.425	0.987
HALLMARK_IL6_JAK_STAT3_SIGNALING	25	0.45	1.26	0.148	0.385	0.987
HALLMARK_UV_RESPONSE_DN	39	0.42	1.24	0.119	0.399	0.994
HALLMARK_APICAL_JUNCTION	76	0.39	1.22	0.084	0.453	1
HALLMARK_COAGULATION	48	0.4	1.2	0.131	0.462	1
HALLMARK_IL2_STAT5_SIGNALING	72	0.37	1.15	0.172	0.667	1
HALLMARK_ESTROGEN_RESPONSE_EARLY	74	0.36	1.11	0.248	0.828	1
HALLMARK_INTERFERON_ALPHA_RESPONSE	24	0.37	1.03	0.447	1	1
HALLMARK_BILE_ACID_METABOLISM	32	0.33	0.97	0.564	1	1
HALLMARK_APOPTOSIS	78	0.29	0.92	0.687	1	1
HALLMARK_INTERFERON_GAMMA_RESPONSE	51	0.31	0.92	0.685	1	1
HALLMARK_ESTROGEN_RESPONSE_LATE	74	0.28	0.87	0.785	1	1
HALLMARK_CHOLESTEROL_HOMEOSTASIS	20	0.31	0.84	0.746	1	1
HALLMARK_SPERMATOGENESIS	31	0.28	0.8	0.81	1	1
HALLMARK_HYPOXIA	83	0.25	0.8	0.9	1	1
HALLMARK_HEME_METABOLISM	78	0.25	0.8	0.912	1	1
HALLMARK_P53_PATHWAY	107	0.24	0.77	0.954	1	1
HALLMARK_UV_RESPONSE_UP	91	0.24	0.77	0.947	1	1
HALLMARK_MYC_TARGETS_V2	41	0.25	0.73	0.903	1	1
HALLMARK_NOTCH_SIGNALING	17	0.27	0.71	0.869	1	1
HALLMARK_DNA_REPAIR	91	0.22	0.69	0.966	1	1
HALLMARK_COMPLEMENT	64	0.22	0.69	0.965	1	1
HALLMARK_GLYCOLYSIS	88	0.22	0.68	0.982	1	1
HALLMARK_REACTIVE_OXYGEN_SPECIES_PATHWAY	32	0.23	0.66	0.945	1	1
HALLMARK_E2F_TARGETS	97	0.21	0.65	0.991	1	1
HALLMARK_XENOBIOTIC_METABOLISM	72	0.2	0.61	0.995	1	1
HALLMARK_G2M_CHECKPOINT	77	0.18	0.57	0.998	1	1
HALLMARK_PEROXISOME	42	0.19	0.57	0.982	1	1
HALLMARK_MYC_TARGETS_V1	138	0.16	0.53	1	1	1
HALLMARK_TGF_BETA_SIGNALING	19	0.19	0.52	0.985	1	1
HALLMARK_ANDROGEN_RESPONSE	36	0.18	0.51	0.993	1	1
HALLMARK_MTORC1_SIGNALING	100	0.15	0.47	1	1	1
HALLMARK_UNFOLDED_PROTEIN_RESPONSE	65	0.14	0.43	1	1	1
HALLMARK_ADIPOGENESIS	97	0.13	0.4	1	1	1
HALLMARK_MITOTIC_SPINDLE	44	0.12	0.36	1	1	1
HALLMARK_FATTY_ACID_METABOLISM	73	0.1	0.31	1	1	1
Upregulated in Mutant
HALLMARK_OXIDATIVE_PHOSPHORYLATION	141	-0.2	---	---	1	0
HALLMARK_PROTEIN_SECRETION	44	-0.194354	---	---	1	0
HALLMARK_PI3K_AKT_MTOR_SIGNALING	40	-0.202489	-1.37849	0	0.026455	0.005
HALLMARK_WNT_BETA_CATENIN_SIGNALING	23	-0.193283	-0.97538	0.4	0.267857	0.07

## Sheet: Cluster 1
Gene set	Size	Enrichment score	Normalised enrichment score	Nominal p-value	FDR q-value	FWER p-value
Upregulated in Wildtype
HALLMARK_UV_RESPONSE_DN	68	0.4	1.2	0.091	1	0.999
HALLMARK_ANDROGEN_RESPONSE	32	0.43	1.19	0.172	1	1
HALLMARK_TGF_BETA_SIGNALING	19	0.42	1.1	0.34	1	1
HALLMARK_KRAS_SIGNALING_DN	36	0.39	1.1	0.309	1	1
HALLMARK_MITOTIC_SPINDLE	101	0.31	0.94	0.669	1	1
HALLMARK_SPERMATOGENESIS	28	0.33	0.92	0.639	1	1
HALLMARK_ESTROGEN_RESPONSE_EARLY	58	0.31	0.92	0.695	1	1
HALLMARK_MYOGENESIS	40	0.31	0.89	0.753	1	1
HALLMARK_COMPLEMENT	38	0.31	0.89	0.722	1	1
HALLMARK_ADIPOGENESIS	42	0.31	0.88	0.762	1	1
HALLMARK_EPITHELIAL_MESENCHYMAL_TRANSITION	22	0.31	0.81	0.824	1	1
HALLMARK_KRAS_SIGNALING_UP	53	0.28	0.8	0.882	1	1
HALLMARK_HEME_METABOLISM	56	0.26	0.77	0.916	1	1
HALLMARK_PI3K_AKT_MTOR_SIGNALING	30	0.27	0.74	0.898	1	1
HALLMARK_ALLOGRAFT_REJECTION	27	0.26	0.72	0.909	1	1
HALLMARK_APICAL_JUNCTION	49	0.24	0.71	0.958	1	1
HALLMARK_CHOLESTEROL_HOMEOSTASIS	17	0.27	0.7	0.902	1	1
HALLMARK_P53_PATHWAY	37	0.23	0.67	0.953	1	1
HALLMARK_COAGULATION	15	0.26	0.66	0.922	1	1
HALLMARK_INTERFERON_GAMMA_RESPONSE	60	0.22	0.64	0.991	1	1
HALLMARK_HYPOXIA	37	0.23	0.64	0.963	1	1
HALLMARK_ESTROGEN_RESPONSE_LATE	41	0.22	0.64	0.97	1	1
HALLMARK_BILE_ACID_METABOLISM	32	0.23	0.63	0.963	1	1
HALLMARK_GLYCOLYSIS	46	0.21	0.6	0.993	1	1
HALLMARK_FATTY_ACID_METABOLISM	27	0.2	0.55	0.991	1	1
HALLMARK_INFLAMMATORY_RESPONSE	38	0.19	0.55	0.994	1	1
HALLMARK_PEROXISOME	31	0.19	0.52	0.994	1	1
HALLMARK_IL2_STAT5_SIGNALING	50	0.18	0.51	1	0.994	1
Upregulated in Mutant
HALLMARK_E2F_TARGETS	46	-0.19	---	---	1	0
HALLMARK_G2M_CHECKPOINT	54	-0.246301	---	---	1	0
HALLMARK_INTERFERON_ALPHA_RESPONSE	33	-0.19065	---	---	1	0
HALLMARK_TNFA_SIGNALING_VIA_NFKB	36	-0.282642	---	---	1	0
HALLMARK_XENOBIOTIC_METABOLISM	38	-0.180946	---	---	1	0
HALLMARK_MTORC1_SIGNALING	33	-0.290391	-2.07877	0	0	0
HALLMARK_DNA_REPAIR	30	-0.290549	-1.55455	0	0.0199005	0.003
HALLMARK_UV_RESPONSE_UP	20	-0.351704	-1.53674	0	0.0174129	0.003
HALLMARK_OXIDATIVE_PHOSPHORYLATION	24	-0.31079	-1.4312	0	0.0187949	0.004
HALLMARK_PROTEIN_SECRETION	30	-0.260404	-1.3892	0	0.0318408	0.007
HALLMARK_APOPTOSIS	26	-0.229895	-1.24302	0	0.066938	0.015
HALLMARK_IL6_JAK_STAT3_SIGNALING	15	-0.317709	-1.23727	0.142857	0.0613599	0.015
HALLMARK_UNFOLDED_PROTEIN_RESPONSE	20	-0.297995	-1.15303	0.166667	0.102564	0.025

## Sheet: Cluster 2
Gene set	Size	Enrichment score	Normalised enrichment score	Nominal p-value	FDR q-value	FWER p-value
Upregulated in wildtype
HALLMARK_E2F_TARGETS	27	0.77	2.06	0	0	0
HALLMARK_G2M_CHECKPOINT	34	0.7	1.91	0	0.001	0.001
HALLMARK_EPITHELIAL_MESENCHYMAL_TRANSITION	20	0.73	1.88	0	0.001	0.003
HALLMARK_ALLOGRAFT_REJECTION	21	0.73	1.86	0	0.001	0.003
HALLMARK_KRAS_SIGNALING_UP	28	0.68	1.81	0	0.001	0.004
HALLMARK_P53_PATHWAY	31	0.66	1.79	0	0.001	0.004
HALLMARK_ESTROGEN_RESPONSE_LATE	42	0.64	1.78	0	0.001	0.005
HALLMARK_XENOBIOTIC_METABOLISM	33	0.65	1.77	0	0.001	0.005
HALLMARK_COAGULATION	21	0.68	1.76	0.001	0.001	0.006
HALLMARK_HYPOXIA	37	0.64	1.75	0	0.001	0.008
HALLMARK_MITOTIC_SPINDLE	25	0.66	1.73	0	0.001	0.011
HALLMARK_INTERFERON_GAMMA_RESPONSE	39	0.63	1.72	0	0.001	0.014
HALLMARK_HEME_METABOLISM	25	0.66	1.72	0.001	0.001	0.014
HALLMARK_UV_RESPONSE_UP	25	0.64	1.71	0	0.001	0.02
HALLMARK_TNFA_SIGNALING_VIA_NFKB	33	0.62	1.7	0	0.002	0.024
HALLMARK_ESTROGEN_RESPONSE_EARLY	30	0.62	1.66	0.002	0.003	0.049
HALLMARK_INFLAMMATORY_RESPONSE	24	0.63	1.65	0.001	0.004	0.058
HALLMARK_COMPLEMENT	35	0.6	1.65	0	0.003	0.058
HALLMARK_FATTY_ACID_METABOLISM	34	0.6	1.63	0	0.004	0.073
HALLMARK_IL6_JAK_STAT3_SIGNALING	16	0.66	1.62	0.003	0.004	0.08
HALLMARK_INTERFERON_ALPHA_RESPONSE	26	0.61	1.62	0.005	0.004	0.08
HALLMARK_IL2_STAT5_SIGNALING	27	0.61	1.61	0.004	0.005	0.096
HALLMARK_ANDROGEN_RESPONSE	16	0.64	1.59	0.008	0.006	0.131
HALLMARK_BILE_ACID_METABOLISM	18	0.62	1.58	0.01	0.007	0.151
HALLMARK_MTORC1_SIGNALING	44	0.56	1.57	0	0.008	0.175
HALLMARK_APICAL_JUNCTION	18	0.62	1.55	0.009	0.01	0.231
HALLMARK_CHOLESTEROL_HOMEOSTASIS	28	0.57	1.54	0.012	0.01	0.245
HALLMARK_APOPTOSIS	30	0.53	1.45	0.023	0.029	0.55
HALLMARK_GLYCOLYSIS	37	0.52	1.42	0.024	0.039	0.676
HALLMARK_MYOGENESIS	20	0.55	1.41	0.049	0.04	0.697
HALLMARK_ADIPOGENESIS	30	0.41	1.11	0.318	0.338	1
HALLMARK_MYC_TARGETS_V1	17	0.37	0.94	0.596	0.624	1
HALLMARK_OXIDATIVE_PHOSPHORYLATION	21	0.34	0.87	0.699	0.711	1
Upregulated in mutant
None

## Sheet: Cluster 3
Gene set	Size	Enrichment score	Normalised enrichment score	Nominal p-value	FDR q-value	FWER p-value
Upregulated in wildtype
HALLMARK_EPITHELIAL_MESENCHYMAL_TRANSITION	4	0.75	1.46	0.04	0.837	0.525
HALLMARK_BILE_ACID_METABOLISM	2	0.91	1.44	0.016	0.522	0.606
HALLMARK_E2F_TARGETS	4	0.73	1.43	0.066	0.397	0.649
HALLMARK_MTORC1_SIGNALING	4	0.7	1.38	0.09	0.453	0.8
HALLMARK_ESTROGEN_RESPONSE_LATE	6	0.61	1.34	0.102	0.492	0.899
HALLMARK_ESTROGEN_RESPONSE_EARLY	3	0.71	1.27	0.151	0.738	0.984
HALLMARK_ADIPOGENESIS	3	0.71	1.27	0.138	0.645	0.987
HALLMARK_COMPLEMENT	3	0.69	1.26	0.179	0.619	0.994
HALLMARK_INFLAMMATORY_RESPONSE	2	0.79	1.25	0.156	0.573	0.995
HALLMARK_FATTY_ACID_METABOLISM	2	0.77	1.23	0.177	0.58	0.995
HALLMARK_HYPOXIA	2	0.77	1.23	0.173	0.533	0.995
HALLMARK_PEROXISOME	2	0.77	1.23	0.19	0.507	0.996
HALLMARK_KRAS_SIGNALING_UP	1	0.9	1.22	0.185	0.487	0.998
HALLMARK_HEDGEHOG_SIGNALING	1	0.89	1.2	0.205	0.496	0.999
HALLMARK_INTERFERON_ALPHA_RESPONSE	3	0.64	1.16	0.261	0.566	1
HALLMARK_IL6_JAK_STAT3_SIGNALING	1	0.87	1.15	0.26	0.55	1
HALLMARK_INTERFERON_GAMMA_RESPONSE	3	0.64	1.15	0.285	0.519	1
HALLMARK_KRAS_SIGNALING_DN	1	0.85	1.14	0.301	0.514	1
HALLMARK_MYOGENESIS	3	0.59	1.1	0.355	0.594	1
HALLMARK_XENOBIOTIC_METABOLISM	8	0.45	1.06	0.393	0.646	1
HALLMARK_CHOLESTEROL_HOMEOSTASIS	2	0.65	1.04	0.423	0.665	1
HALLMARK_APICAL_JUNCTION	5	0.43	0.9	0.626	0.909	1
HALLMARK_G2M_CHECKPOINT	4	0.45	0.89	0.629	0.892	1
HALLMARK_TNFA_SIGNALING_VIA_NFKB	3	0.47	0.86	0.658	0.919	1
HALLMARK_GLYCOLYSIS	1	0.6	0.81	0.786	0.979	1
HALLMARK_IL2_STAT5_SIGNALING	1	0.61	0.8	0.792	0.944	1
HALLMARK_UNFOLDED_PROTEIN_RESPONSE	1	0.59	0.78	0.836	0.945	1
HALLMARK_ANDROGEN_RESPONSE	2	0.48	0.77	0.827	0.922	1
HALLMARK_MYC_TARGETS_V1	1	0.57	0.76	0.871	0.908	1
HALLMARK_MYC_TARGETS_V2	1	0.57	0.76	0.86	0.882	1
HALLMARK_REACTIVE_OXYGEN_SPECIES_PATHWAY	3	0.36	0.66	0.919	0.971	1
HALLMARK_MITOTIC_SPINDLE	4	0.3	0.59	0.96	0.978	1
Upregulated in mutant
HALLMARK_PI3K_AKT_MTOR_SIGNALING	2	-0.85	-1.41	0.058	0.524	0.507
HALLMARK_APOPTOSIS	3	-0.7	-1.38	0.117	0.321	0.572
HALLMARK_TGF_BETA_SIGNALING	1	-0.95	-1.27	0.097	0.554	0.909
HALLMARK_ALLOGRAFT_REJECTION	1	-0.95	-1.26	0.115	0.447	0.925
HALLMARK_PROTEIN_SECRETION	2	-0.74	-1.22	0.228	0.445	0.952
HALLMARK_UV_RESPONSE_UP	3	-0.55	-1.1	0.329	0.676	0.997
HALLMARK_NOTCH_SIGNALING	1	-0.75	-1.01	0.471	0.779	1
HALLMARK_DNA_REPAIR	4	-0.39	-0.91	0.548	0.899	1
HALLMARK_OXIDATIVE_PHOSPHORYLATION	1	-0.67	-0.88	0.696	0.859	1
HALLMARK_P53_PATHWAY	2	-0.48	-0.8	0.732	0.925	1
HALLMARK_COAGULATION	1	-0.55	-0.73	0.919	0.946	1
HALLMARK_HEME_METABOLISM	3	-0.31	-0.6	0.982	0.988	1
