# Supplementary material for: STAG2 mutations in the normal colon induce upregulation of oncogenic pathways in neighbouring wildtype cells
Source: PLoS One. 2025 Oct 15;20(10):pone.0332499.exml. doi: 10.1371/journal.pone.0332499 (PMC12527130; doi:10.1371/journal.pone.0332499)
Supplement: S2 Table — (XLSX) [file pone.0332499.s002.xlsx]

## Sheet: WT_MT_MARKERS
	p_val	avg_log2FC	pct.1	pct.2	p_val_adj	gene
STAG2	0	10.5598	1	0	0	STAG2
GPS2	2.81e-140	1.12934	0.643	0.094	7.67e-136	GPS2
GOLGA7	5.18e-140	0.796652	0.702	0.127	1.41e-135	GOLGA7
SPTSSA	1.07e-139	1.10688	0.712	0.146	2.93e-135	SPTSSA
SLC35B3	1.96e-133	0.878721	0.692	0.129	5.36e-129	SLC35B3
VEZF1	5.76e-132	0.734721	0.658	0.113	1.57e-127	VEZF1
MED28	7.55e-132	0.888006	0.693	0.131	2.06e-127	MED28
ATXN7L3B	1.26e-131	0.509688	0.695	0.139	3.43e-127	ATXN7L3B
SMIM15	2.63e-131	0.694159	0.701	0.143	7.18e-127	SMIM15
GATAD1	6.65e-131	0.477684	0.747	0.164	1.82e-126	GATAD1
ARF5	3.85e-130	0.965988	0.71	0.154	1.05e-125	ARF5
H4C3	2.34e-129	1.548	0.6	0.083	6.38e-125	H4C3
RNASEH1	3.45e-129	0.839012	0.626	0.093	9.42e-125	RNASEH1
PRKAA1	4.01e-129	0.515129	0.748	0.164	1.09e-124	PRKAA1
ZFP36L1	5.66e-129	0.909449	0.807	0.229	1.55e-124	ZFP36L1
COA8	6.52e-129	0.839127	0.643	0.11	1.78e-124	COA8
HNRNPA0	1.06e-128	1.00411	0.74	0.171	2.9e-124	HNRNPA0
COPG1	1.32e-128	0.506318	0.752	0.171	3.59e-124	COPG1
ELMOD2	3.62e-128	0.411337	0.681	0.124	9.9e-124	ELMOD2
ISCA2	3.7e-128	0.900872	0.622	0.101	1.01e-123	ISCA2
DNAJA2	2.25e-127	0.405751	0.744	0.171	6.13e-123	DNAJA2
MAT2B	1.52e-126	0.466704	0.715	0.152	4.16e-122	MAT2B
CEBPZ	2.1e-126	0.656554	0.71	0.147	5.74e-122	CEBPZ
MON1B	2.85e-126	0.33023	0.686	0.133	7.78e-122	MON1B
CNOT11	3.67e-126	0.273123	0.74	0.166	1e-121	CNOT11
LRRC58	3.94e-126	0.618495	0.68	0.127	1.08e-121	LRRC58
RWDD4	9.71e-126	0.456718	0.67	0.125	2.65e-121	RWDD4
EBLN3P	9.99e-126	0.575259	0.691	0.134	2.73e-121	EBLN3P
TMEM125	1.51e-125	0.616455	0.664	0.124	4.11e-121	TMEM125
SEL1L	1.96e-125	0.498429	0.802	0.219	5.36e-121	SEL1L
TLNRD1	2e-125	0.698186	0.651	0.122	5.48e-121	TLNRD1
HOXB7	2.75e-125	0.490202	0.669	0.131	7.52e-121	HOXB7
USP16	2.91e-125	0.461152	0.747	0.175	7.94e-121	USP16
SEPHS2	3.06e-125	0.392315	0.663	0.126	8.36e-121	SEPHS2
HEXIM1	3.3e-125	0.738064	0.745	0.181	9.02e-121	HEXIM1
PSMD10	4.29e-125	0.630966	0.615	0.093	1.17e-120	PSMD10
CDC42SE1	5.82e-125	0.506113	0.764	0.185	1.59e-120	CDC42SE1
NRBF2	5.97e-125	0.495354	0.673	0.13	1.63e-120	NRBF2
PIP4K2C	1.02e-124	0.726926	0.651	0.117	2.79e-120	PIP4K2C
JUN	1.54e-124	0.716264	0.731	0.169	4.21e-120	JUN
HOXA9	1.68e-124	0.652146	0.65	0.118	4.59e-120	HOXA9
PYROXD1	2.19e-124	0.808162	0.697	0.142	5.98e-120	PYROXD1
C1orf52	2.51e-124	0.909426	0.654	0.114	6.87e-120	C1orf52
DPH3	3.17e-124	0.424777	0.677	0.134	8.66e-120	DPH3
CRB3	4e-124	0.582328	0.675	0.137	1.09e-119	CRB3
WDR82	4.14e-124	0.680414	0.722	0.162	1.13e-119	WDR82
TMEM35B	4.28e-124	0.861928	0.651	0.122	1.17e-119	TMEM35B
SIKE1	5.24e-124	0.507178	0.683	0.135	1.43e-119	SIKE1
COMMD3	9.79e-124	0.301328	0.699	0.143	2.67e-119	COMMD3
CKAP4	1.24e-123	0.830075	0.729	0.169	3.38e-119	CKAP4
ZNF664	1.25e-123	0.459724	0.692	0.14	3.43e-119	ZNF664
CCDC25	1.56e-123	0.493855	0.73	0.163	4.27e-119	CCDC25
CDV3	1.57e-123	0.689807	0.791	0.214	4.29e-119	CDV3
HNRNPH3	1.6e-123	0.512222	0.791	0.207	4.38e-119	HNRNPH3
SPRING1	2.68e-123	0.748404	0.737	0.176	7.31e-119	SPRING1
KLF13	3e-123	0.470522	0.71	0.15	8.18e-119	KLF13
JKAMP	3.16e-123	0.556015	0.712	0.152	8.63e-119	JKAMP
OTUD6B-AS1	3.6e-123	0.402464	0.696	0.143	9.84e-119	OTUD6B-AS1
SMIM19	3.71e-123	0.506099	0.685	0.139	1.01e-118	SMIM19
GSK3A	5.47e-123	0.220484	0.667	0.124	1.49e-118	GSK3A
SS18L2	6.09e-123	0.666366	0.668	0.127	1.66e-118	SS18L2
FGFR1OP2	6.79e-123	0.420253	0.659	0.12	1.86e-118	FGFR1OP2
CRIPT	8e-123	0.448641	0.757	0.187	2.19e-118	CRIPT
SLC39A7	9.14e-123	0.208775	0.684	0.137	2.5e-118	SLC39A7
ZMAT2	1.46e-122	0.729997	0.74	0.179	3.98e-118	ZMAT2
TMEM60	1.57e-122	0.811598	0.626	0.105	4.28e-118	TMEM60
LYRM2	2.36e-122	0.477014	0.744	0.177	6.44e-118	LYRM2
SMARCE1	2.91e-122	0.644857	0.761	0.189	7.96e-118	SMARCE1
CHTOP	3.12e-122	0.561186	0.707	0.152	8.52e-118	CHTOP
ATG3	4.49e-122	0.295402	0.661	0.127	1.23e-117	ATG3
ARF6	7.69e-122	0.552656	0.77	0.202	2.1e-117	ARF6
SLC25A46	9.33e-122	0.399093	0.689	0.139	2.55e-117	SLC25A46
TRAPPC3	1.24e-121	0.57538	0.725	0.163	3.4e-117	TRAPPC3
METTL23	1.35e-121	0.427199	0.654	0.118	3.7e-117	METTL23
C11orf24	1.48e-121	0.813177	0.717	0.161	4.03e-117	C11orf24
CDC40	1.66e-121	0.325351	0.716	0.158	4.53e-117	CDC40
ORMDL1	1.71e-121	0.458575	0.786	0.198	4.68e-117	ORMDL1
PNRC2	2.09e-121	0.463439	0.779	0.207	5.7e-117	PNRC2
MED10	2.44e-121	0.258918	0.727	0.17	6.65e-117	MED10
EXOSC6	3.18e-121	0.438275	0.701	0.149	8.68e-117	EXOSC6
GLOD4	3.5e-121	0.348633	0.741	0.173	9.57e-117	GLOD4
B3GNT2	3.88e-121	0.956207	0.622	0.104	1.06e-116	B3GNT2
UBE2D1	4.5e-121	0.35195	0.749	0.173	1.23e-116	UBE2D1
C9orf78	5.37e-121	0.477121	0.712	0.158	1.47e-116	C9orf78
LSM6	5.81e-121	0.496087	0.689	0.147	1.59e-116	LSM6
COMMD2	6.03e-121	0.795199	0.63	0.108	1.65e-116	COMMD2
RTL8A	6.09e-121	0.587853	0.702	0.157	1.66e-116	RTL8A
CCNG2	6.47e-121	0.309284	0.692	0.145	1.77e-116	CCNG2
LRRC42	6.9e-121	0.337525	0.656	0.125	1.89e-116	LRRC42
TAF11	8.6e-121	0.417757	0.701	0.152	2.35e-116	TAF11
NCBP2AS2	9.48e-121	0.754049	0.647	0.122	2.59e-116	NCBP2AS2
CCDC28A	1.03e-120	0.672053	0.655	0.124	2.8e-116	CCDC28A
MMADHC	1.23e-120	0.60843	0.772	0.204	3.37e-116	MMADHC
RBBP7	1.24e-120	0.309777	0.677	0.136	3.39e-116	RBBP7
RBBP6	1.75e-120	0.190773	0.764	0.184	4.77e-116	RBBP6
UBLCP1	1.86e-120	0.223777	0.726	0.163	5.08e-116	UBLCP1
FEM1B	1.9e-120	0.548675	0.636	0.111	5.18e-116	FEM1B
PRRC1	2.03e-120	0.370477	0.712	0.153	5.54e-116	PRRC1
TRIP10	2.29e-120	0.202422	0.702	0.149	6.25e-116	TRIP10
PHF6	2.55e-120	0.238014	0.659	0.127	6.96e-116	PHF6
SRSF2	3.16e-120	0.593504	0.802	0.221	8.64e-116	SRSF2
ATG12	4.04e-120	0.36531	0.758	0.184	1.1e-115	ATG12
RFC1	4.11e-120	0.414093	0.742	0.174	1.12e-115	RFC1
ATMIN	4.68e-120	0.366513	0.64	0.117	1.28e-115	ATMIN
NOMO1	5.73e-120	0.416049	0.734	0.173	1.57e-115	NOMO1
ITPRIPL2	6.07e-120	0.249113	0.672	0.136	1.66e-115	ITPRIPL2
MGAT2	6.5e-120	1.05553	0.572	0.081	1.78e-115	MGAT2
GNPTG	1.01e-119	0.294789	0.692	0.146	2.75e-115	GNPTG
SATB1	1.04e-119	0.888826	0.618	0.103	2.83e-115	SATB1
C1D	1.1e-119	0.340769	0.727	0.166	3e-115	C1D
MOCS2	1.14e-119	0.476096	0.694	0.147	3.12e-115	MOCS2
COASY	1.43e-119	0.367154	0.64	0.115	3.9e-115	COASY
HCCS	1.43e-119	0.844621	0.623	0.107	3.9e-115	HCCS
PDZD11	1.47e-119	0.631164	0.613	0.105	4.01e-115	PDZD11
CLN5	1.52e-119	0.349422	0.702	0.148	4.15e-115	CLN5
PPP1R11	1.83e-119	0.146609	0.659	0.128	4.99e-115	PPP1R11
PYM1	2.03e-119	0.700358	0.684	0.14	5.56e-115	PYM1
HNRNPH2	2.09e-119	0.239423	0.717	0.159	5.72e-115	HNRNPH2
MAPKAPK5-AS1	2.34e-119	0.416948	0.665	0.128	6.38e-115	MAPKAPK5-AS1
HMGN4	2.39e-119	0.399028	0.675	0.135	6.53e-115	HMGN4
SNRNP27	2.46e-119	0.719818	0.713	0.168	6.72e-115	SNRNP27
UBALD2	2.64e-119	0.484002	0.684	0.145	7.2e-115	UBALD2
NUP58	2.88e-119	0.561442	0.723	0.164	7.86e-115	NUP58
HAX1	2.95e-119	0.465203	0.699	0.15	8.05e-115	HAX1
FNTA	3.07e-119	0.530634	0.785	0.198	8.37e-115	FNTA
SUPT4H1	3.57e-119	0.51714	0.792	0.211	9.75e-115	SUPT4H1
DR1	3.71e-119	0.469271	0.709	0.16	1.01e-114	DR1
SVBP	4e-119	1.03671	0.585	0.089	1.09e-114	SVBP
LSM10	4.02e-119	0.577273	0.66	0.134	1.1e-114	LSM10
ENTPD4	4.33e-119	0.354416	0.697	0.148	1.18e-114	ENTPD4
CDC26	4.37e-119	0.554986	0.725	0.165	1.19e-114	CDC26
CHCHD7	6.84e-119	0.752476	0.68	0.14	1.87e-114	CHCHD7
SMIM30	7.44e-119	0.621109	0.705	0.162	2.03e-114	SMIM30
EIF1B	7.97e-119	0.706536	0.733	0.181	2.18e-114	EIF1B
TMEM139	9.11e-119	0.444784	0.653	0.124	2.49e-114	TMEM139
MPLKIP	1.02e-118	0.626811	0.733	0.177	2.78e-114	MPLKIP
CLCC1	1.3e-118	0.485759	0.65	0.122	3.55e-114	CLCC1
CARD19	1.47e-118	0.626664	0.625	0.106	4.01e-114	CARD19
AASDHPPT	1.47e-118	0.746888	0.62	0.111	4.02e-114	AASDHPPT
CHCHD5	1.6e-118	0.699739	0.68	0.145	4.37e-114	CHCHD5
OXA1L	2.1e-118	0.417359	0.696	0.15	5.73e-114	OXA1L
MFF	2.3e-118	0.615029	0.808	0.219	6.29e-114	MFF
RAB11B	2.37e-118	0.33774	0.714	0.161	6.46e-114	RAB11B
PEX2	2.65e-118	0.199491	0.697	0.145	7.24e-114	PEX2
METRNL	2.8e-118	0.763155	0.68	0.146	7.65e-114	METRNL
EAF1	2.9e-118	0.698413	0.648	0.123	7.91e-114	EAF1
FBH1	2.92e-118	0.542633	0.714	0.159	7.97e-114	FBH1
DNAJC19	3.23e-118	0.599235	0.704	0.157	8.81e-114	DNAJC19
DNAAF2	3.5e-118	1.33309	0.571	0.082	9.56e-114	DNAAF2
C5orf24	3.72e-118	0.59789	0.721	0.171	1.02e-113	C5orf24
TLN1	3.95e-118	0.244409	0.701	0.159	1.08e-113	TLN1
KLHL9	4.5e-118	0.463494	0.624	0.112	1.23e-113	KLHL9
ERVK3-1	4.67e-118	0.456846	0.598	0.094	1.28e-113	ERVK3-1
GATC	5.85e-118	0.547053	0.652	0.123	1.6e-113	GATC
NUP50	7.09e-118	0.193385	0.666	0.13	1.94e-113	NUP50
C1orf131	7.34e-118	0.525405	0.711	0.159	2e-113	C1orf131
M6PR	9.1e-118	0.40659	0.732	0.177	2.49e-113	M6PR
WBP11	9.37e-118	0.473862	0.657	0.126	2.56e-113	WBP11
DHRS4L2	9.78e-118	0.916615	0.617	0.11	2.67e-113	DHRS4L2
IRF3	1.04e-117	0.322006	0.664	0.131	2.83e-113	IRF3
KDM6B	1.13e-117	0.328626	0.675	0.138	3.09e-113	KDM6B
TMED7	1.44e-117	0.457504	0.719	0.162	3.93e-113	TMED7
SRA1	1.56e-117	0.704281	0.765	0.197	4.25e-113	SRA1
LSM8	1.65e-117	0.482957	0.776	0.207	4.49e-113	LSM8
JAGN1	1.71e-117	0.3096	0.61	0.1	4.66e-113	JAGN1
TMEM126B	1.94e-117	0.590155	0.682	0.143	5.29e-113	TMEM126B
DUSP3	2.06e-117	0.575208	0.728	0.175	5.62e-113	DUSP3
PPIL4	2.28e-117	0.617778	0.714	0.163	6.22e-113	PPIL4
TM9SF1	2.29e-117	0.508034	0.631	0.114	6.27e-113	TM9SF1
SUDS3	2.35e-117	0.618544	0.707	0.159	6.41e-113	SUDS3
CCDC90B	2.65e-117	0.238574	0.766	0.193	7.24e-113	CCDC90B
PDE12	3.28e-117	0.121371	0.633	0.113	8.96e-113	PDE12
YKT6	3.33e-117	0.185973	0.627	0.114	9.1e-113	YKT6
CEBPB	3.35e-117	0.776871	0.692	0.154	9.15e-113	CEBPB
TMEM203	4.13e-117	0.208971	0.66	0.131	1.13e-112	TMEM203
PDCD2	4.65e-117	0.564658	0.731	0.184	1.27e-112	PDCD2
VDAC3	4.73e-117	0.4382	0.748	0.184	1.29e-112	VDAC3
UPF1	6.13e-117	0.242744	0.675	0.136	1.68e-112	UPF1
NUTF2	7.44e-117	0.635682	0.708	0.164	2.03e-112	NUTF2
IFT20	9.66e-117	0.678946	0.684	0.146	2.64e-112	IFT20
PDCD7	1.05e-116	0.697856	0.62	0.107	2.87e-112	PDCD7
C5orf15	1.09e-116	0.241099	0.742	0.173	2.98e-112	C5orf15
LSM1	1.24e-116	0.541308	0.739	0.188	3.39e-112	LSM1
PGM3	1.25e-116	0.715192	0.665	0.137	3.41e-112	PGM3
PFDN4	1.26e-116	0.347721	0.709	0.162	3.44e-112	PFDN4
MINPP1	1.54e-116	0.487088	0.652	0.125	4.21e-112	MINPP1
STARD7	1.57e-116	0.410481	0.71	0.161	4.28e-112	STARD7
UNC50	1.58e-116	0.499183	0.654	0.128	4.32e-112	UNC50
YIPF5	1.66e-116	0.233683	0.683	0.146	4.54e-112	YIPF5
ARMC1	1.75e-116	0.50861	0.702	0.153	4.78e-112	ARMC1
ANKRA2	1.82e-116	0.584982	0.582	0.087	4.96e-112	ANKRA2
TXNDC9	1.85e-116	0.253687	0.688	0.147	5.05e-112	TXNDC9
DERL2	1.93e-116	0.433628	0.682	0.138	5.27e-112	DERL2
ILK	2.12e-116	0.815554	0.61	0.105	5.79e-112	ILK
BECN1	2.13e-116	0.339015	0.767	0.2	5.83e-112	BECN1
PLPBP	2.18e-116	0.504097	0.635	0.122	5.96e-112	PLPBP
SOCS4	2.46e-116	0.303187	0.649	0.124	6.71e-112	SOCS4
CDIPT	2.59e-116	0.41028	0.658	0.128	7.08e-112	CDIPT
TNFRSF14	2.99e-116	0.203856	0.67	0.135	8.18e-112	TNFRSF14
TMEM68	3.04e-116	0.465557	0.656	0.129	8.3e-112	TMEM68
NOP56	3.06e-116	0.618672	0.617	0.106	8.35e-112	NOP56
ARL4A	3.4e-116	0.395129	0.658	0.134	9.28e-112	ARL4A
COX11	3.41e-116	0.401027	0.686	0.149	9.33e-112	COX11
RBMX2	5.48e-116	0.759893	0.576	0.085	1.5e-111	RBMX2
RO60	6.16e-116	0.32934	0.678	0.141	1.68e-111	RO60
TRIAP1	6.23e-116	0.86458	0.612	0.107	1.7e-111	TRIAP1
GLMP	6.38e-116	0.626044	0.611	0.104	1.74e-111	GLMP
BUB3	6.51e-116	0.292601	0.685	0.151	1.78e-111	BUB3
CALCOCO1	8.18e-116	0.414311	0.744	0.186	2.24e-111	CALCOCO1
ZNF655	8.58e-116	0.524963	0.69	0.146	2.34e-111	ZNF655
TADA3	9.1e-116	0.155318	0.712	0.161	2.49e-111	TADA3
FBXW2	9.49e-116	0.442711	0.65	0.127	2.59e-111	FBXW2
LLPH	1.05e-115	0.357591	0.745	0.181	2.86e-111	LLPH
SRSF6	1.11e-115	0.154678	0.749	0.177	3.03e-111	SRSF6
TMED5	1.16e-115	0.259494	0.726	0.17	3.16e-111	TMED5
CCDC124	1.32e-115	0.45254	0.684	0.146	3.6e-111	CCDC124
PLEKHA3	1.42e-115	0.517434	0.722	0.172	3.89e-111	PLEKHA3
RNF6	1.47e-115	0.326862	0.648	0.118	4.02e-111	RNF6
RNF141	1.65e-115	0.186235	0.719	0.166	4.51e-111	RNF141
ALG2	1.88e-115	0.257497	0.624	0.115	5.13e-111	ALG2
GLTP	1.89e-115	0.501737	0.714	0.173	5.17e-111	GLTP
ZNF24	1.99e-115	0.539132	0.757	0.191	5.44e-111	ZNF24
MANBAL	2.07e-115	0.112316	0.698	0.152	5.66e-111	MANBAL
FBXO3	2.1e-115	0.491729	0.705	0.156	5.74e-111	FBXO3
PTPMT1	2.19e-115	0.706347	0.678	0.15	5.97e-111	PTPMT1
DESI2	2.4e-115	0.758842	0.629	0.112	6.57e-111	DESI2
EVA1B	2.65e-115	0.540986	0.6	0.101	7.23e-111	EVA1B
ISCA1	2.79e-115	0.216277	0.738	0.176	7.62e-111	ISCA1
ALG5	2.8e-115	0.285094	0.722	0.163	7.64e-111	ALG5
IRF6	3.51e-115	0.187851	0.643	0.124	9.59e-111	IRF6
YTHDF1	3.98e-115	0.344425	0.632	0.116	1.09e-110	YTHDF1
FAM136A	4.12e-115	0.526152	0.663	0.136	1.12e-110	FAM136A
SQLE	4.13e-115	0.748507	0.641	0.129	1.13e-110	SQLE
EMC4	4.26e-115	0.341307	0.708	0.162	1.16e-110	EMC4
FAM98A	4.29e-115	0.372056	0.669	0.138	1.17e-110	FAM98A
TIMM17B	4.36e-115	0.253692	0.677	0.147	1.19e-110	TIMM17B
STARD3NL	4.53e-115	0.481564	0.65	0.127	1.24e-110	STARD3NL
FBXL15	5.03e-115	0.531179	0.593	0.096	1.37e-110	FBXL15
BCL10	5.1e-115	0.497869	0.791	0.219	1.39e-110	BCL10
GID8	5.14e-115	0.120693	0.679	0.14	1.4e-110	GID8
IMPACT	5.51e-115	0.129833	0.667	0.138	1.51e-110	IMPACT
TXLNA	5.94e-115	0.552135	0.647	0.124	1.62e-110	TXLNA
LSM2	6.36e-115	0.497047	0.669	0.134	1.74e-110	LSM2
IARS2	7.35e-115	0.35246	0.809	0.233	2.01e-110	IARS2
TOPORS	7.54e-115	0.288264	0.688	0.146	2.06e-110	TOPORS
APH1A	7.57e-115	0.413417	0.69	0.151	2.07e-110	APH1A
RHOB	7.69e-115	0.794645	0.708	0.169	2.1e-110	RHOB
HNRNPUL2	7.78e-115	0.309666	0.704	0.157	2.12e-110	HNRNPUL2
SLC35F6	8.6e-115	0.346715	0.613	0.106	2.35e-110	SLC35F6
FAM120AOS	8.97e-115	0.531685	0.683	0.149	2.45e-110	FAM120AOS
NUDT9	9.08e-115	0.162914	0.667	0.138	2.48e-110	NUDT9
SPRY2	9.27e-115	0.864421	0.593	0.099	2.53e-110	SPRY2
BABAM1	9.49e-115	0.161843	0.717	0.169	2.59e-110	BABAM1
FRG1	1.11e-114	0.325346	0.673	0.138	3.03e-110	FRG1
PHLDA3	1.16e-114	0.558008	0.675	0.147	3.18e-110	PHLDA3
ENSG00000288899	1.23e-114	0.799848	0.635	0.12	3.36e-110	ENSG00000288899
TNKS1BP1	1.27e-114	0.507424	0.615	0.106	3.46e-110	TNKS1BP1
PDCD10	1.29e-114	0.640945	0.833	0.257	3.52e-110	PDCD10
FOS	1.37e-114	0.912284	0.693	0.169	3.75e-110	FOS
TMEM9B	1.38e-114	0.470825	0.736	0.187	3.78e-110	TMEM9B
NASP	1.44e-114	0.535714	0.672	0.142	3.93e-110	NASP
PFDN6	1.68e-114	0.210228	0.677	0.143	4.58e-110	PFDN6
PIGX	1.69e-114	0.182686	0.675	0.145	4.63e-110	PIGX
UTP11	1.91e-114	0.545428	0.612	0.108	5.22e-110	UTP11
CEBPG	2.09e-114	0.279103	0.711	0.164	5.7e-110	CEBPG
SFT2D2	2.1e-114	0.532671	0.751	0.188	5.73e-110	SFT2D2
YWHAH	2.14e-114	0.693284	0.726	0.18	5.84e-110	YWHAH
C14orf119	2.3e-114	0.228842	0.728	0.171	6.29e-110	C14orf119
FAM204A	2.36e-114	0.372545	0.728	0.173	6.44e-110	FAM204A
MPHOSPH6	2.6e-114	0.379581	0.739	0.177	7.11e-110	MPHOSPH6
CGGBP1	2.79e-114	0.356868	0.756	0.188	7.63e-110	CGGBP1
BAZ2A	2.81e-114	0.52248	0.781	0.21	7.68e-110	BAZ2A
KIAA1191	3.4e-114	0.419012	0.76	0.195	9.29e-110	KIAA1191
SNAPC5	3.6e-114	0.384687	0.632	0.117	9.84e-110	SNAPC5
GMCL1	3.7e-114	0.400107	0.752	0.187	1.01e-109	GMCL1
SLC39A1	3.88e-114	0.721884	0.599	0.102	1.06e-109	SLC39A1
KDSR	4.7e-114	0.532344	0.705	0.164	1.28e-109	KDSR
PCYOX1	4.77e-114	0.660549	0.745	0.2	1.3e-109	PCYOX1
SRSF1	4.9e-114	0.328257	0.726	0.169	1.34e-109	SRSF1
CIAO2A	5.08e-114	0.309225	0.736	0.183	1.39e-109	CIAO2A
CCDC59	5.85e-114	0.481848	0.642	0.129	1.6e-109	CCDC59
ATL3	5.88e-114	0.237358	0.748	0.184	1.61e-109	ATL3
ARL2BP	5.94e-114	0.233573	0.672	0.143	1.62e-109	ARL2BP
ETFRF1	6.19e-114	0.314981	0.643	0.128	1.69e-109	ETFRF1
TMEM70	7.02e-114	0.22504	0.637	0.128	1.92e-109	TMEM70
CKLF	7.7e-114	0.556687	0.684	0.15	2.1e-109	CKLF
DICER1	7.87e-114	0.385622	0.809	0.222	2.15e-109	DICER1
ENSG00000283103	9.08e-114	0.712724	0.683	0.153	2.48e-109	ENSG00000283103
YIPF6	1.08e-113	0.150071	0.796	0.218	2.95e-109	YIPF6
UBE2J1	1.1e-113	0.385996	0.772	0.202	3.01e-109	UBE2J1
RAB32	1.12e-113	0.59673	0.693	0.161	3.06e-109	RAB32
TIMM10B	1.16e-113	0.556196	0.616	0.112	3.18e-109	TIMM10B
LRATD2	1.21e-113	0.678216	0.609	0.108	3.31e-109	LRATD2
EBAG9	1.21e-113	0.319985	0.628	0.118	3.31e-109	EBAG9
PGRMC2	1.23e-113	0.198496	0.76	0.192	3.36e-109	PGRMC2
SORT1	1.26e-113	0.392952	0.731	0.173	3.45e-109	SORT1
BRD3	1.42e-113	0.602215	0.636	0.12	3.88e-109	BRD3
ZFYVE21	1.42e-113	0.310098	0.649	0.133	3.89e-109	ZFYVE21
CKS1B	1.46e-113	0.616201	0.654	0.138	3.99e-109	CKS1B
RAD23A	1.46e-113	0.469139	0.735	0.192	3.99e-109	RAD23A
HOXA10	1.55e-113	1.01287	0.6	0.105	4.24e-109	HOXA10
CHASERR	1.74e-113	0.247431	0.743	0.185	4.76e-109	CHASERR
TRIM8	2.03e-113	0.854357	0.692	0.162	5.54e-109	TRIM8
POP7	2.05e-113	0.456768	0.649	0.128	5.6e-109	POP7
TMEM183A	2.12e-113	0.429249	0.711	0.165	5.79e-109	TMEM183A
CTR9	2.14e-113	0.189416	0.732	0.174	5.84e-109	CTR9
CIAO1	2.14e-113	0.378732	0.735	0.182	5.84e-109	CIAO1
AGGF1	2.16e-113	0.229591	0.75	0.192	5.91e-109	AGGF1
HINT2	2.65e-113	0.436606	0.646	0.135	7.24e-109	HINT2
FAM199X	2.76e-113	0.164312	0.666	0.139	7.55e-109	FAM199X
GMFB	2.96e-113	0.240731	0.716	0.171	8.08e-109	GMFB
SF3B4	3.07e-113	0.492685	0.624	0.116	8.39e-109	SF3B4
SNAPIN	3.38e-113	0.48666	0.594	0.102	9.24e-109	SNAPIN
CDC5L	3.99e-113	0.189913	0.686	0.147	1.09e-108	CDC5L
ZNF580	4.26e-113	0.912811	0.572	0.091	1.16e-108	ZNF580
CNN2	4.45e-113	0.302051	0.716	0.166	1.22e-108	CNN2
FBXO9	4.84e-113	0.469773	0.759	0.196	1.32e-108	FBXO9
MED21	4.87e-113	0.26088	0.69	0.152	1.33e-108	MED21
SURF1	5.04e-113	0.109391	0.677	0.146	1.38e-108	SURF1
UFL1	5.19e-113	0.230369	0.755	0.188	1.42e-108	UFL1
KIAA2013	5.55e-113	0.23861	0.759	0.191	1.52e-108	KIAA2013
PTGES2	5.58e-113	0.545753	0.654	0.13	1.53e-108	PTGES2
RBBP4	7.09e-113	0.658503	0.78	0.214	1.94e-108	RBBP4
RAD17	7.11e-113	0.486432	0.644	0.125	1.94e-108	RAD17
BIK	7.76e-113	0.565481	0.664	0.141	2.12e-108	BIK
ZCRB1	7.81e-113	0.398581	0.749	0.202	2.13e-108	ZCRB1
SERTAD1	8.01e-113	0.528754	0.57	0.088	2.19e-108	SERTAD1
RAB21	9.1e-113	0.436834	0.823	0.234	2.49e-108	RAB21
PBXIP1	9.1e-113	0.49061	0.685	0.153	2.49e-108	PBXIP1
FAM200B	9.3e-113	0.544388	0.681	0.15	2.54e-108	FAM200B
LAMTOR3	9.82e-113	0.546971	0.684	0.153	2.68e-108	LAMTOR3
PTPN18	1.08e-112	0.222247	0.705	0.164	2.94e-108	PTPN18
EXOC5	1.18e-112	0.313413	0.743	0.185	3.23e-108	EXOC5
PNPLA8	1.36e-112	0.407478	0.775	0.203	3.73e-108	PNPLA8
LYSET	1.5e-112	0.345006	0.593	0.102	4.09e-108	LYSET
TARS1	1.53e-112	0.515528	0.686	0.149	4.17e-108	TARS1
AKAP1	1.59e-112	0.363902	0.688	0.151	4.35e-108	AKAP1
SDHAF2	1.67e-112	0.307436	0.675	0.143	4.55e-108	SDHAF2
TCP1	1.67e-112	0.438431	0.753	0.204	4.57e-108	TCP1
ZNF862	1.7e-112	0.367636	0.632	0.116	4.64e-108	ZNF862
STIP1	1.86e-112	0.374897	0.758	0.193	5.08e-108	STIP1
SEZ6L2	1.92e-112	0.727178	0.801	0.241	5.24e-108	SEZ6L2
THUMPD1	1.94e-112	0.197059	0.703	0.164	5.3e-108	THUMPD1
RNF5	2.14e-112	0.231343	0.666	0.141	5.84e-108	RNF5
SC5D	2.26e-112	0.418222	0.67	0.149	6.18e-108	SC5D
ACYP1	2.38e-112	0.575571	0.602	0.104	6.5e-108	ACYP1
TRMT10C	2.84e-112	0.414046	0.619	0.113	7.75e-108	TRMT10C
H2BC6	3.26e-112	0.616004	0.662	0.143	8.91e-108	H2BC6
ZDHHC9	3.28e-112	0.54003	0.757	0.198	8.97e-108	ZDHHC9
LEPROT	3.28e-112	0.536412	0.787	0.219	8.97e-108	LEPROT
RETREG2	4.18e-112	0.32745	0.637	0.127	1.14e-107	RETREG2
SCO1	4.37e-112	0.350704	0.622	0.116	1.19e-107	SCO1
TMX1	4.52e-112	0.28175	0.718	0.174	1.23e-107	TMX1
TPP1	4.52e-112	0.298675	0.626	0.122	1.24e-107	TPP1
MBTPS1	4.66e-112	0.446157	0.803	0.223	1.27e-107	MBTPS1
MRFAP1L1	5.46e-112	0.688384	0.589	0.099	1.49e-107	MRFAP1L1
BMS1	6.21e-112	0.372459	0.651	0.128	1.7e-107	BMS1
SNX17	6.51e-112	0.361761	0.613	0.111	1.78e-107	SNX17
FAM50A	6.56e-112	0.187691	0.653	0.13	1.79e-107	FAM50A
PIGT	7.38e-112	0.299256	0.724	0.177	2.02e-107	PIGT
UFM1	7.6e-112	0.205337	0.798	0.226	2.08e-107	UFM1
RABGGTB	8.78e-112	0.531051	0.661	0.138	2.4e-107	RABGGTB
SCAMP3	9.46e-112	0.100455	0.645	0.125	2.58e-107	SCAMP3
MEA1	9.96e-112	0.428414	0.672	0.149	2.72e-107	MEA1
CNOT7	1.28e-111	0.510632	0.785	0.229	3.5e-107	CNOT7
CETN3	1.31e-111	0.688582	0.583	0.096	3.58e-107	CETN3
VMA21	1.32e-111	0.226598	0.656	0.138	3.61e-107	VMA21
TASOR	1.36e-111	0.291647	0.765	0.195	3.72e-107	TASOR
SDF2	1.38e-111	0.479183	0.75	0.198	3.76e-107	SDF2
ARFIP2	1.42e-111	0.906893	0.564	0.083	3.88e-107	ARFIP2
UQCC3	1.42e-111	0.35967	0.689	0.158	3.89e-107	UQCC3
POLR2I	1.66e-111	0.698574	0.71	0.181	4.52e-107	POLR2I
PHAX	1.75e-111	0.286773	0.695	0.159	4.78e-107	PHAX
SMC3	1.76e-111	0.363186	0.662	0.139	4.8e-107	SMC3
ENSG00000268205	1.92e-111	0.419057	0.59	0.097	5.23e-107	ENSG00000268205
EFNB1	1.98e-111	0.210631	0.686	0.152	5.42e-107	EFNB1
SLU7	2.04e-111	0.157658	0.698	0.166	5.57e-107	SLU7
VBP1	2.17e-111	0.554523	0.649	0.134	5.91e-107	VBP1
RHOG	2.24e-111	0.516062	0.608	0.108	6.12e-107	RHOG
MFN1	2.28e-111	0.254495	0.739	0.183	6.23e-107	MFN1
PRXL2B	2.58e-111	0.470443	0.654	0.139	7.04e-107	PRXL2B
PSMG3	3.29e-111	0.121313	0.647	0.133	8.98e-107	PSMG3
AP5M1	3.59e-111	0.176643	0.658	0.136	9.81e-107	AP5M1
BCAS2	3.63e-111	0.383705	0.705	0.168	9.92e-107	BCAS2
ZNF330	4.06e-111	0.392092	0.581	0.093	1.11e-106	ZNF330
MAFG	4.17e-111	0.300121	0.644	0.126	1.14e-106	MAFG
SVIP	4.34e-111	0.575319	0.745	0.21	1.19e-106	SVIP
UBE2M	4.35e-111	0.470227	0.716	0.172	1.19e-106	UBE2M
DERL1	4.5e-111	0.23032	0.704	0.158	1.23e-106	DERL1
CHMP4C	4.65e-111	0.180866	0.696	0.156	1.27e-106	CHMP4C
SLC30A1	4.79e-111	0.456103	0.591	0.1	1.31e-106	SLC30A1
ZNHIT3	4.88e-111	0.424004	0.63	0.123	1.33e-106	ZNHIT3
CCZ1	5.11e-111	0.139378	0.755	0.185	1.39e-106	CCZ1
HPS1	5.46e-111	0.33322	0.741	0.189	1.49e-106	HPS1
NAPG	5.73e-111	0.353272	0.808	0.233	1.56e-106	NAPG
UBE2Q1	5.96e-111	0.17378	0.683	0.153	1.63e-106	UBE2Q1
ZYX	6.28e-111	0.412286	0.69	0.159	1.72e-106	ZYX
HSBP1L1	7.13e-111	0.455414	0.658	0.142	1.95e-106	HSBP1L1
ELOF1	7.36e-111	0.269857	0.609	0.112	2.01e-106	ELOF1
FAM91A1	7.39e-111	0.379681	0.764	0.196	2.02e-106	FAM91A1
CRLS1	7.84e-111	0.382495	0.768	0.202	2.14e-106	CRLS1
STK16	8.99e-111	0.579525	0.57	0.091	2.45e-106	STK16
VPS25	9.23e-111	0.322119	0.637	0.125	2.52e-106	VPS25
COMMD8	9.79e-111	0.236684	0.591	0.099	2.68e-106	COMMD8
HSPA1B	9.8e-111	0.546095	0.737	0.195	2.68e-106	HSPA1B
GOLT1B	1e-110	0.240456	0.637	0.125	2.74e-106	GOLT1B
LSM12	1.02e-110	0.324965	0.784	0.215	2.78e-106	LSM12
UBE3B	1.08e-110	0.187644	0.692	0.152	2.94e-106	UBE3B
PCNX3	1.14e-110	0.566192	0.647	0.134	3.1e-106	PCNX3
TOB2	1.15e-110	0.299513	0.699	0.16	3.14e-106	TOB2
SFXN3	1.15e-110	0.18137	0.583	0.094	3.15e-106	SFXN3
VWA5A	1.97e-110	0.419457	0.609	0.108	5.37e-106	VWA5A
SF1	2.3e-110	0.222616	0.791	0.218	6.28e-106	SF1
RNF170	2.36e-110	0.197923	0.719	0.173	6.45e-106	RNF170
MFAP1	2.43e-110	0.131562	0.7	0.163	6.65e-106	MFAP1
SNX5	2.55e-110	0.257613	0.681	0.157	6.96e-106	SNX5
SMIM12	2.77e-110	0.51322	0.705	0.162	7.58e-106	SMIM12
GGCT	2.95e-110	0.328454	0.709	0.168	8.05e-106	GGCT
TSR3	2.99e-110	0.221295	0.619	0.116	8.18e-106	TSR3
GNS	3.09e-110	0.434426	0.759	0.2	8.45e-106	GNS
HYOU1	3.23e-110	0.507271	0.658	0.142	8.83e-106	HYOU1
C15orf61	3.35e-110	0.47696	0.629	0.124	9.15e-106	C15orf61
ZFP36	3.66e-110	0.395584	0.606	0.108	1e-105	ZFP36
VPS36	3.71e-110	0.298652	0.804	0.229	1.01e-105	VPS36
TRIM38	3.92e-110	0.23842	0.704	0.162	1.07e-105	TRIM38
GCA	4.26e-110	0.219877	0.642	0.129	1.16e-105	GCA
GMPR2	4.96e-110	0.258959	0.64	0.127	1.35e-105	GMPR2
EIF2S1	4.99e-110	0.249718	0.685	0.149	1.36e-105	EIF2S1
CASP6	6.71e-110	0.416527	0.684	0.152	1.83e-105	CASP6
SP1	6.8e-110	0.422202	0.701	0.164	1.86e-105	SP1
NTPCR	7.14e-110	0.420914	0.7	0.164	1.95e-105	NTPCR
MYZAP	7.2e-110	1.06302	0.559	0.088	1.97e-105	MYZAP
TRIM5	7.85e-110	0.285737	0.714	0.172	2.14e-105	TRIM5
GLRX2	8.24e-110	0.573466	0.646	0.134	2.25e-105	GLRX2
KLHL36	8.77e-110	0.340117	0.611	0.112	2.39e-105	KLHL36
PWP1	8.93e-110	0.382048	0.645	0.134	2.44e-105	PWP1
INSIG2	9.39e-110	0.344172	0.76	0.199	2.56e-105	INSIG2
CDK2AP2	9.49e-110	0.410057	0.71	0.173	2.59e-105	CDK2AP2
CBX1	1.02e-109	0.238032	0.66	0.139	2.8e-105	CBX1
PUS7L	1.05e-109	0.526374	0.58	0.097	2.88e-105	PUS7L
SDHD	1.09e-109	0.363272	0.731	0.183	2.99e-105	SDHD
NARS1	1.15e-109	0.501081	0.779	0.226	3.13e-105	NARS1
RNF44	1.17e-109	0.407623	0.667	0.141	3.21e-105	RNF44
NUB1	1.31e-109	0.107491	0.771	0.212	3.57e-105	NUB1
GTPBP4	1.46e-109	0.173508	0.733	0.188	4e-105	GTPBP4
DTX3L	1.5e-109	0.25255	0.636	0.127	4.09e-105	DTX3L
FAM104A	1.53e-109	0.361024	0.67	0.145	4.19e-105	FAM104A
SAR1A	1.56e-109	0.207583	0.757	0.194	4.26e-105	SAR1A
NUDT16	1.61e-109	0.565558	0.602	0.11	4.4e-105	NUDT16
SLC39A6	1.82e-109	0.768458	0.568	0.093	4.97e-105	SLC39A6
PLPP5	1.88e-109	0.22182	0.677	0.154	5.14e-105	PLPP5
STX4	1.88e-109	0.380174	0.602	0.111	5.14e-105	STX4
DDX27	2.03e-109	0.395218	0.66	0.14	5.55e-105	DDX27
OCEL1	2.14e-109	0.359352	0.682	0.158	5.85e-105	OCEL1
DRAM2	2.25e-109	0.161208	0.758	0.198	6.15e-105	DRAM2
NKAP	2.31e-109	0.529855	0.632	0.13	6.3e-105	NKAP
EEF1E1	2.31e-109	0.600974	0.688	0.162	6.31e-105	EEF1E1
BRD7	2.44e-109	0.329882	0.802	0.232	6.68e-105	BRD7
IK	2.45e-109	0.195223	0.716	0.181	6.71e-105	IK
C8orf76	2.47e-109	0.279768	0.64	0.127	6.74e-105	C8orf76
TRADD	2.51e-109	0.1953	0.636	0.125	6.85e-105	TRADD
YPEL3	2.54e-109	0.585611	0.772	0.219	6.93e-105	YPEL3
REPIN1	2.7e-109	0.600499	0.646	0.134	7.38e-105	REPIN1
IMP3	2.79e-109	0.442716	0.703	0.172	7.61e-105	IMP3
IGSF8	2.87e-109	0.359679	0.725	0.173	7.84e-105	IGSF8
NKAPD1	3.08e-109	0.958419	0.57	0.094	8.42e-105	NKAPD1
RBM18	3.16e-109	0.260298	0.612	0.113	8.64e-105	RBM18
APPL1	3.2e-109	0.46805	0.684	0.153	8.73e-105	APPL1
SIVA1	3.25e-109	0.300166	0.716	0.176	8.88e-105	SIVA1
SMNDC1	3.3e-109	0.264751	0.639	0.131	9.02e-105	SMNDC1
WDR6	3.47e-109	0.523988	0.64	0.131	9.47e-105	WDR6
APOOL	3.47e-109	0.47459	0.63	0.124	9.48e-105	APOOL
PWWP3A	3.89e-109	0.333199	0.663	0.141	1.06e-104	PWWP3A
ZNF226	4.13e-109	0.18424	0.651	0.136	1.13e-104	ZNF226
TMEM223	4.22e-109	0.538378	0.575	0.095	1.15e-104	TMEM223
HCFC1	4.32e-109	0.901396	0.575	0.097	1.18e-104	HCFC1
PCNA	4.54e-109	0.360048	0.663	0.145	1.24e-104	PCNA
NDUFV3	4.94e-109	0.702603	0.791	0.228	1.35e-104	NDUFV3
VAMP2	4.95e-109	0.495411	0.76	0.207	1.35e-104	VAMP2
UBAC1	6.11e-109	0.134004	0.635	0.128	1.67e-104	UBAC1
BIRC2	6.37e-109	0.308167	0.771	0.209	1.74e-104	BIRC2
SMIM11	6.56e-109	1.05469	0.57	0.094	1.79e-104	SMIM11
MXD4	7.31e-109	0.447868	0.714	0.177	2e-104	MXD4
DCTN2	7.55e-109	0.135619	0.765	0.198	2.06e-104	DCTN2
DUSP23	7.6e-109	0.555331	0.671	0.149	2.07e-104	DUSP23
BAG6	8.87e-109	0.358883	0.671	0.146	2.42e-104	BAG6
CD2BP2	1.04e-108	-0.116317	0.604	0.11	2.84e-104	CD2BP2
RWDD1	1.08e-108	0.654195	0.753	0.218	2.95e-104	RWDD1
ANKRD40	1.19e-108	0.139188	0.605	0.111	3.24e-104	ANKRD40
PSME3IP1	1.21e-108	0.347468	0.774	0.206	3.31e-104	PSME3IP1
FRK	1.37e-108	0.168557	0.619	0.12	3.75e-104	FRK
ADGRG1	1.46e-108	0.727725	0.609	0.118	3.99e-104	ADGRG1
REX1BD	1.48e-108	0.357094	0.711	0.174	4.04e-104	REX1BD
STX17	1.5e-108	0.266226	0.785	0.214	4.09e-104	STX17
ATG101	1.55e-108	0.262371	0.652	0.137	4.24e-104	ATG101
JOSD1	1.58e-108	0.285151	0.711	0.174	4.31e-104	JOSD1
TOR1A	1.7e-108	0.465862	0.542	0.08	4.65e-104	TOR1A
RAP2B	1.74e-108	0.656338	0.628	0.126	4.76e-104	RAP2B
SLBP	1.76e-108	0.212332	0.659	0.142	4.8e-104	SLBP
PSMD6	1.76e-108	0.322404	0.665	0.142	4.82e-104	PSMD6
DNAJB9	1.89e-108	0.737702	0.576	0.099	5.17e-104	DNAJB9
CCDC115	1.99e-108	0.696931	0.592	0.107	5.42e-104	CCDC115
NCLN	2.16e-108	0.226541	0.66	0.141	5.9e-104	NCLN
BCAP29	2.18e-108	0.275258	0.776	0.219	5.97e-104	BCAP29
COPB2	2.25e-108	0.430144	0.829	0.249	6.14e-104	COPB2
RFK	2.34e-108	0.462916	0.74	0.197	6.38e-104	RFK
NELFE	2.34e-108	0.438292	0.605	0.115	6.4e-104	NELFE
ERLIN2	2.39e-108	0.341806	0.691	0.159	6.53e-104	ERLIN2
WDR13	2.54e-108	0.242839	0.628	0.125	6.95e-104	WDR13
DYRK2	2.55e-108	0.511809	0.626	0.12	6.96e-104	DYRK2
ABT1	2.55e-108	0.389522	0.555	0.083	6.96e-104	ABT1
NCSTN	3.06e-108	0.338796	0.755	0.198	8.37e-104	NCSTN
ARHGEF35	3.12e-108	0.51411	0.57	0.091	8.52e-104	ARHGEF35
TMEM141	3.16e-108	0.756492	0.63	0.136	8.64e-104	TMEM141
PYCR2	3.17e-108	0.711452	0.579	0.1	8.66e-104	PYCR2
ALYREF	3.28e-108	0.788316	0.587	0.101	8.97e-104	ALYREF
COQ4	3.39e-108	0.165089	0.705	0.166	9.26e-104	COQ4
C15orf40	3.68e-108	0.378252	0.665	0.145	1.01e-103	C15orf40
DDRGK1	3.82e-108	0.151141	0.711	0.174	1.04e-103	DDRGK1
SRSF8	3.9e-108	0.414703	0.614	0.12	1.07e-103	SRSF8
SLC30A5	3.91e-108	0.285935	0.737	0.185	1.07e-103	SLC30A5
ARMCX3	4.21e-108	0.386142	0.748	0.199	1.15e-103	ARMCX3
DYNLL2	4.29e-108	0.135579	0.728	0.186	1.17e-103	DYNLL2
IMMP1L	4.35e-108	0.490704	0.762	0.195	1.19e-103	IMMP1L
SAP30L	4.44e-108	0.177416	0.593	0.104	1.21e-103	SAP30L
CBX6	4.9e-108	0.714132	0.769	0.223	1.34e-103	CBX6
SPCS3	5.75e-108	0.330859	0.77	0.216	1.57e-103	SPCS3
BTG1	5.96e-108	0.744796	0.777	0.239	1.63e-103	BTG1
ECI2	6.65e-108	0.299843	0.652	0.139	1.82e-103	ECI2
PCYT2	6.87e-108	0.328809	0.646	0.133	1.88e-103	PCYT2
HSPA1A	6.97e-108	0.655059	0.73	0.195	1.91e-103	HSPA1A
SMG1P5	7.04e-108	0.326346	0.744	0.191	1.92e-103	SMG1P5
RBM3	7.19e-108	0.270124	0.732	0.187	1.96e-103	RBM3
BPNT2	7.69e-108	0.415711	0.706	0.166	2.1e-103	BPNT2
THYN1	7.97e-108	0.52306	0.629	0.131	2.18e-103	THYN1
BCL7B	8.01e-108	0.158346	0.627	0.122	2.19e-103	BCL7B
BET1	8.08e-108	0.516885	0.675	0.152	2.21e-103	BET1
VPS26B	8.91e-108	0.228698	0.592	0.108	2.43e-103	VPS26B
CITED2	1.03e-107	0.868754	0.579	0.102	2.81e-103	CITED2
BPNT1	1.19e-107	0.247659	0.748	0.191	3.26e-103	BPNT1
KLHDC3	1.27e-107	0.390482	0.584	0.101	3.46e-103	KLHDC3
TMEM170A	1.28e-107	0.175287	0.789	0.223	3.48e-103	TMEM170A
FAM32A	1.5e-107	0.123006	0.675	0.157	4.11e-103	FAM32A
NME3	1.55e-107	0.610443	0.767	0.219	4.25e-103	NME3
ZFP91	1.73e-107	0.350372	0.768	0.217	4.72e-103	ZFP91
C6orf120	1.74e-107	0.217908	0.56	0.089	4.74e-103	C6orf120
KRCC1	1.78e-107	0.406175	0.834	0.249	4.86e-103	KRCC1
PPP1R35	1.82e-107	0.102493	0.66	0.143	4.96e-103	PPP1R35
CDK16	1.84e-107	0.199615	0.58	0.099	5.02e-103	CDK16
CDS1	1.88e-107	0.265622	0.797	0.232	5.13e-103	CDS1
ERG28	1.89e-107	0.553012	0.727	0.187	5.16e-103	ERG28
BRI3BP	1.9e-107	0.342432	0.736	0.185	5.2e-103	BRI3BP
ATF5	1.95e-107	0.744583	0.577	0.099	5.33e-103	ATF5
SPAG16	2.09e-107	0.442746	0.688	0.158	5.72e-103	SPAG16
NFATC2IP	2.29e-107	0.166867	0.746	0.189	6.27e-103	NFATC2IP
MEX3D	2.33e-107	0.820207	0.581	0.101	6.35e-103	MEX3D
POLR1H	2.43e-107	0.73713	0.58	0.099	6.64e-103	POLR1H
PAFAH1B3	2.46e-107	0.483506	0.597	0.11	6.71e-103	PAFAH1B3
ANTKMT	2.71e-107	0.433679	0.725	0.188	7.4e-103	ANTKMT
DCTN5	2.85e-107	0.247457	0.728	0.18	7.8e-103	DCTN5
GAA	2.98e-107	0.199497	0.667	0.147	8.15e-103	GAA
CDC42EP2	3e-107	0.33398	0.574	0.096	8.19e-103	CDC42EP2
CWC15	3.05e-107	0.178144	0.683	0.159	8.34e-103	CWC15
PIH1D1	3.29e-107	0.364355	0.677	0.153	8.99e-103	PIH1D1
TMEM30B	3.37e-107	0.158365	0.625	0.127	9.19e-103	TMEM30B
SUCO	3.4e-107	0.252893	0.698	0.163	9.29e-103	SUCO
CYTH2	3.58e-107	0.179229	0.692	0.162	9.79e-103	CYTH2
MED31	3.98e-107	0.112232	0.711	0.17	1.09e-102	MED31
UBFD1	4.1e-107	0.520679	0.591	0.107	1.12e-102	UBFD1
TMEM179B	4.23e-107	0.565076	0.739	0.198	1.16e-102	TMEM179B
PRELID3B	4.53e-107	0.294612	0.756	0.212	1.24e-102	PRELID3B
TP53TG1	4.58e-107	0.515504	0.726	0.186	1.25e-102	TP53TG1
CIAPIN1	4.7e-107	0.316726	0.626	0.122	1.28e-102	CIAPIN1
SLC52A2	4.75e-107	0.392974	0.625	0.124	1.3e-102	SLC52A2
INO80C	4.84e-107	0.519993	0.681	0.154	1.32e-102	INO80C
DUS1L	5.03e-107	0.109353	0.738	0.185	1.37e-102	DUS1L
NIFK	5.22e-107	0.511525	0.644	0.137	1.43e-102	NIFK
MIA3	6.41e-107	0.302492	0.734	0.187	1.75e-102	MIA3
BLOC1S2	6.84e-107	0.397267	0.705	0.169	1.87e-102	BLOC1S2
ENSG00000290018	6.99e-107	0.49335	0.677	0.158	1.91e-102	ENSG00000290018
RHBDF1	7.14e-107	0.267694	0.598	0.108	1.95e-102	RHBDF1
IDH3A	7.36e-107	0.278183	0.674	0.151	2.01e-102	IDH3A
AFG3L2	7.4e-107	0.354306	0.731	0.184	2.02e-102	AFG3L2
SAT2	7.84e-107	0.381092	0.719	0.184	2.14e-102	SAT2
METTL5	7.86e-107	0.297929	0.725	0.186	2.15e-102	METTL5
TAF9	8.1e-107	0.407747	0.667	0.151	2.21e-102	TAF9
MKNK2	8.4e-107	0.477896	0.808	0.25	2.29e-102	MKNK2
ARL8A	8.84e-107	0.343221	0.686	0.162	2.41e-102	ARL8A
MIEF1	9.24e-107	0.189871	0.604	0.114	2.53e-102	MIEF1
KRT15	1.18e-106	0.306838	0.692	0.166	3.23e-102	KRT15
CCDC107	1.29e-106	0.148084	0.628	0.125	3.52e-102	CCDC107
SMARCC2	1.32e-106	0.183425	0.663	0.146	3.6e-102	SMARCC2
ZFAND2A	1.46e-106	0.67878	0.599	0.112	4e-102	ZFAND2A
PRKAB1	1.5e-106	0.139917	0.644	0.134	4.09e-102	PRKAB1
IL6ST	1.56e-106	0.19386	0.736	0.185	4.27e-102	IL6ST
KRAS	1.77e-106	0.352293	0.816	0.241	4.84e-102	KRAS
USB1	1.86e-106	0.317407	0.606	0.117	5.08e-102	USB1
BTG2	1.89e-106	1.01732	0.563	0.095	5.16e-102	BTG2
HIPK1	2.03e-106	0.181709	0.718	0.174	5.54e-102	HIPK1
NCBP2	2.05e-106	0.213192	0.745	0.199	5.61e-102	NCBP2
RSL24D1	2.14e-106	0.523414	0.762	0.223	5.84e-102	RSL24D1
CNDP2	2.21e-106	0.383944	0.681	0.156	6.04e-102	CNDP2
GARS1	2.27e-106	0.651971	0.729	0.193	6.2e-102	GARS1
OARD1	2.29e-106	0.559445	0.65	0.135	6.25e-102	OARD1
EMC1	2.4e-106	0.366203	0.585	0.102	6.55e-102	EMC1
TMEM14A	2.47e-106	0.46588	0.729	0.197	6.73e-102	TMEM14A
TIMM10	2.55e-106	0.529467	0.559	0.091	6.98e-102	TIMM10
PGD	2.87e-106	0.403697	0.703	0.171	7.83e-102	PGD
DDX24	3.87e-106	0.451544	0.806	0.248	1.06e-101	DDX24
MPC1	4.07e-106	0.491395	0.589	0.11	1.11e-101	MPC1
C2orf49	4.51e-106	0.287997	0.561	0.092	1.23e-101	C2orf49
TOMM22	4.79e-106	0.599993	0.704	0.177	1.31e-101	TOMM22
CEBPD	5.49e-106	0.508683	0.568	0.101	1.5e-101	CEBPD
C2orf68	5.99e-106	0.598928	0.584	0.105	1.64e-101	C2orf68
EDEM2	6.07e-106	0.176204	0.688	0.157	1.66e-101	EDEM2
SMU1	6.2e-106	0.193099	0.682	0.157	1.69e-101	SMU1
CDKN2AIP	6.36e-106	0.483844	0.591	0.108	1.74e-101	CDKN2AIP
CKS2	6.6e-106	0.420948	0.663	0.149	1.8e-101	CKS2
APOBEC3C	7.31e-106	0.392191	0.609	0.122	2e-101	APOBEC3C
DHRS1	7.57e-106	0.462244	0.617	0.122	2.07e-101	DHRS1
ISG20L2	8.23e-106	0.573575	0.592	0.112	2.25e-101	ISG20L2
IER3IP1	9.08e-106	0.43819	0.759	0.203	2.48e-101	IER3IP1
ODF2L	9.18e-106	0.312045	0.703	0.17	2.51e-101	ODF2L
LAD1	1.03e-105	0.36284	0.721	0.186	2.82e-101	LAD1
NCOA4	1.06e-105	0.212288	0.751	0.203	2.89e-101	NCOA4
YPEL5	1.13e-105	0.205835	0.765	0.205	3.07e-101	YPEL5
TPRKB	1.19e-105	0.366497	0.662	0.147	3.24e-101	TPRKB
PSME3	1.24e-105	-0.167887	0.678	0.152	3.38e-101	PSME3
COX20	1.28e-105	0.392314	0.712	0.18	3.5e-101	COX20
UCHL5	1.32e-105	0.274825	0.642	0.131	3.6e-101	UCHL5
CREG1	1.36e-105	0.128319	0.67	0.148	3.73e-101	CREG1
IFNAR1	1.41e-105	0.171418	0.77	0.21	3.85e-101	IFNAR1
PIGP	1.42e-105	0.425302	0.687	0.166	3.88e-101	PIGP
TSEN34	1.43e-105	0.133321	0.676	0.154	3.89e-101	TSEN34
LYRM1	1.43e-105	0.514569	0.6	0.114	3.9e-101	LYRM1
PIN1	1.44e-105	0.251944	0.673	0.154	3.93e-101	PIN1
GET1	1.56e-105	0.143956	0.73	0.183	4.27e-101	GET1
DPF2	1.57e-105	0.195714	0.643	0.137	4.29e-101	DPF2
PSMD12	1.84e-105	0.202846	0.791	0.23	5.04e-101	PSMD12
SF3A1	1.88e-105	0.499042	0.581	0.106	5.13e-101	SF3A1
MTLN	1.91e-105	0.551209	0.706	0.184	5.22e-101	MTLN
SSNA1	2.15e-105	0.109455	0.697	0.17	5.87e-101	SSNA1
UAP1	2.26e-105	0.109701	0.69	0.161	6.17e-101	UAP1
MTIF3	2.27e-105	0.469955	0.809	0.252	6.2e-101	MTIF3
PFN2	2.39e-105	0.46291	0.698	0.179	6.53e-101	PFN2
ENSG00000291178	2.43e-105	0.340438	0.669	0.152	6.63e-101	ENSG00000291178
PAFAH2	2.45e-105	0.564979	0.608	0.117	6.69e-101	PAFAH2
U2AF2	2.52e-105	0.239513	0.652	0.14	6.89e-101	U2AF2
WBP2	2.63e-105	0.148381	0.696	0.17	7.18e-101	WBP2
NDUFA5	2.72e-105	0.369293	0.752	0.207	7.44e-101	NDUFA5
AK6	3.12e-105	0.229388	0.665	0.148	8.53e-101	AK6
TIMM17A	3.32e-105	0.3153	0.777	0.22	9.08e-101	TIMM17A
MCRS1	3.36e-105	0.305396	0.603	0.115	9.17e-101	MCRS1
SMARCD1	3.39e-105	0.216829	0.565	0.094	9.27e-101	SMARCD1
NOL7	3.5e-105	0.518869	0.742	0.204	9.56e-101	NOL7
ZNF593	3.64e-105	0.374105	0.653	0.143	9.93e-101	ZNF593
ENSG00000275234	3.71e-105	0.322583	0.567	0.094	1.01e-100	ENSG00000275234
PLA2G10	3.78e-105	0.493563	0.713	0.182	1.03e-100	PLA2G10
GNL3	3.8e-105	0.341023	0.738	0.197	1.04e-100	GNL3
B3GAT3	3.84e-105	0.265014	0.594	0.111	1.05e-100	B3GAT3
MICA	3.95e-105	0.163581	0.653	0.137	1.08e-100	MICA
CTDSP2	4e-105	0.246779	0.683	0.16	1.09e-100	CTDSP2
TERF1	4.18e-105	0.206606	0.758	0.198	1.14e-100	TERF1
TM2D2	4.19e-105	0.391148	0.721	0.192	1.14e-100	TM2D2
NDUFA8	4.2e-105	0.305877	0.699	0.174	1.15e-100	NDUFA8
DCTN6	4.69e-105	0.362032	0.7	0.172	1.28e-100	DCTN6
C8orf82	5.35e-105	0.27104	0.602	0.112	1.46e-100	C8orf82
NHERF1	5.58e-105	0.466313	0.676	0.161	1.52e-100	NHERF1
NOLC1	5.69e-105	0.604616	0.578	0.104	1.55e-100	NOLC1
DNAJC15	5.71e-105	0.483689	0.805	0.245	1.56e-100	DNAJC15
CFAP97	5.89e-105	0.461992	0.688	0.169	1.61e-100	CFAP97
AVPI1	6.02e-105	0.520033	0.617	0.122	1.65e-100	AVPI1
CENPX	6.06e-105	0.289216	0.697	0.171	1.65e-100	CENPX
SENP2	6.19e-105	0.43485	0.677	0.153	1.69e-100	SENP2
COPRS	6.27e-105	0.257993	0.658	0.151	1.71e-100	COPRS
ACTR6	6.45e-105	0.173827	0.667	0.153	1.76e-100	ACTR6
AKIRIN2	6.57e-105	0.322736	0.602	0.113	1.79e-100	AKIRIN2
ZNF264	7.58e-105	0.449158	0.639	0.133	2.07e-100	ZNF264
ZNF322	8.21e-105	0.289515	0.66	0.149	2.24e-100	ZNF322
KLHDC2	8.49e-105	0.494885	0.727	0.184	2.32e-100	KLHDC2
GET3	9.02e-105	0.487803	0.622	0.127	2.46e-100	GET3
VKORC1	9.26e-105	0.335914	0.692	0.169	2.53e-100	VKORC1
POLR3GL	9.68e-105	0.541018	0.713	0.18	2.64e-100	POLR3GL
BBIP1	1.07e-104	0.354938	0.641	0.136	2.93e-100	BBIP1
NONO	1.23e-104	0.516109	0.789	0.227	3.36e-100	NONO
NECAP2	1.28e-104	0.242251	0.654	0.142	3.49e-100	NECAP2
PURA	1.43e-104	0.246705	0.79	0.229	3.91e-100	PURA
PPT1	1.53e-104	0.135734	0.611	0.123	4.19e-100	PPT1
PLEKHJ1	1.53e-104	-0.151018	0.69	0.163	4.19e-100	PLEKHJ1
ATP6V1C1	1.59e-104	0.277964	0.746	0.193	4.36e-100	ATP6V1C1
MALSU1	1.89e-104	0.367785	0.67	0.157	5.16e-100	MALSU1
PNRC1	1.94e-104	0.640034	0.76	0.229	5.3e-100	PNRC1
PSMD9	2.01e-104	0.207633	0.771	0.212	5.49e-100	PSMD9
OXLD1	2.09e-104	0.194548	0.667	0.151	5.71e-100	OXLD1
SNX2	2.1e-104	0.302014	0.726	0.186	5.73e-100	SNX2
MEAF6	2.17e-104	0.300712	0.723	0.187	5.92e-100	MEAF6
SCAMP2	2.19e-104	0.244831	0.802	0.232	5.97e-100	SCAMP2
ARL8B	2.26e-104	0.4065	0.827	0.252	6.16e-100	ARL8B
LTBP3	2.3e-104	0.526004	0.632	0.135	6.28e-100	LTBP3
HDHD3	2.43e-104	0.251513	0.805	0.233	6.63e-100	HDHD3
PGP	2.6e-104	0.406589	0.669	0.151	7.11e-100	PGP
BTF3L4	2.65e-104	0.32374	0.795	0.222	7.25e-100	BTF3L4
CCNT1	2.84e-104	0.408119	0.634	0.129	7.76e-100	CCNT1
CACYBP	2.92e-104	0.200805	0.649	0.141	7.96e-100	CACYBP
SDF2L1	3.23e-104	0.149276	0.654	0.147	8.81e-100	SDF2L1
ADSS2	3.27e-104	0.293931	0.698	0.169	8.94e-100	ADSS2
UBE2V2	3.77e-104	0.434223	0.812	0.249	1.03e-99	UBE2V2
TOB1	4.06e-104	0.493766	0.811	0.264	1.11e-99	TOB1
RNF146	4.2e-104	0.495969	0.578	0.103	1.15e-99	RNF146
ZDHHC16	4.65e-104	0.291149	0.636	0.136	1.27e-99	ZDHHC16
DENND10	4.95e-104	0.393016	0.738	0.191	1.35e-99	DENND10
SLC50A1	5.66e-104	0.20366	0.666	0.153	1.55e-99	SLC50A1
PLRG1	5.83e-104	0.103386	0.604	0.115	1.59e-99	PLRG1
ZC3H6	6.23e-104	0.138221	0.666	0.149	1.7e-99	ZC3H6
CDKN2B	6.64e-104	0.561608	0.752	0.22	1.81e-99	CDKN2B
GGCX	6.74e-104	0.158421	0.644	0.137	1.84e-99	GGCX
PSMA3-AS1	6.78e-104	0.306175	0.687	0.163	1.85e-99	PSMA3-AS1
PRKRA	7.04e-104	0.375492	0.634	0.137	1.92e-99	PRKRA
RNASEH2C	7.18e-104	0.124231	0.693	0.169	1.96e-99	RNASEH2C
SMIM20	7.26e-104	0.384272	0.713	0.182	1.98e-99	SMIM20
CACFD1	7.32e-104	0.503962	0.549	0.087	2e-99	CACFD1
COPS2	7.62e-104	0.271486	0.742	0.194	2.08e-99	COPS2
RUSC1	7.77e-104	0.384309	0.585	0.108	2.12e-99	RUSC1
DCUN1D5	8.08e-104	0.329388	0.737	0.193	2.21e-99	DCUN1D5
NIF3L1	8.35e-104	1.04614	0.506	0.067	2.28e-99	NIF3L1
POLR2M	8.88e-104	0.255644	0.546	0.087	2.43e-99	POLR2M
TP53INP1	9.41e-104	0.513036	0.675	0.16	2.57e-99	TP53INP1
FAM174A	9.97e-104	0.305954	0.658	0.147	2.72e-99	FAM174A
SLC35C1	1.01e-103	0.173598	0.585	0.107	2.77e-99	SLC35C1
DESI1	1.02e-103	0.218769	0.788	0.223	2.78e-99	DESI1
CBR1	1.07e-103	0.192941	0.658	0.151	2.93e-99	CBR1
ANAPC15	1.14e-103	0.233971	0.613	0.122	3.11e-99	ANAPC15
FUBP1	1.17e-103	0.325467	0.782	0.216	3.2e-99	FUBP1
RNF103	1.17e-103	0.227818	0.612	0.122	3.21e-99	RNF103
PAIP1	1.3e-103	0.232302	0.759	0.207	3.55e-99	PAIP1
PSENEN	1.32e-103	0.218388	0.684	0.172	3.6e-99	PSENEN
SPINT1-AS1	1.58e-103	0.305655	0.728	0.191	4.33e-99	SPINT1-AS1
ZBED5-AS1	1.79e-103	0.272955	0.596	0.114	4.88e-99	ZBED5-AS1
TSN	1.94e-103	0.176418	0.68	0.157	5.31e-99	TSN
CBX5	2.06e-103	0.237592	0.658	0.151	5.63e-99	CBX5
UBN1	2.1e-103	0.152554	0.774	0.215	5.74e-99	UBN1
RBM17	2.18e-103	0.192774	0.784	0.226	5.96e-99	RBM17
NUDCD2	2.22e-103	0.46773	0.699	0.176	6.07e-99	NUDCD2
GINM1	2.27e-103	0.367146	0.716	0.184	6.21e-99	GINM1
SNF8	2.34e-103	0.126287	0.732	0.189	6.39e-99	SNF8
NR2F2	2.48e-103	0.503917	0.591	0.111	6.78e-99	NR2F2
LIPA	2.48e-103	0.16604	0.62	0.127	6.78e-99	LIPA
HAPSTR1	2.5e-103	0.529727	0.609	0.118	6.82e-99	HAPSTR1
GFER	2.5e-103	0.54808	0.566	0.097	6.83e-99	GFER
DNAJC21	2.52e-103	0.269369	0.779	0.232	6.89e-99	DNAJC21
BNIP3L	2.67e-103	0.547367	0.808	0.25	7.3e-99	BNIP3L
C17orf49	2.75e-103	0.127553	0.653	0.145	7.51e-99	C17orf49
C1orf35	2.77e-103	0.530187	0.518	0.073	7.56e-99	C1orf35
NOC2L	2.93e-103	0.122347	0.645	0.139	8.01e-99	NOC2L
YTHDC1	3.09e-103	0.152171	0.814	0.241	8.44e-99	YTHDC1
DMAC1	3.11e-103	0.51984	0.685	0.17	8.5e-99	DMAC1
IFT57	3.11e-103	0.250518	0.641	0.141	8.5e-99	IFT57
C1orf122	3.21e-103	0.412488	0.732	0.198	8.78e-99	C1orf122
CHPF2	3.23e-103	0.525571	0.564	0.099	8.82e-99	CHPF2
PRCC	3.25e-103	0.180881	0.702	0.17	8.89e-99	PRCC
ST6GALNAC1	3.31e-103	0.332245	0.677	0.162	9.05e-99	ST6GALNAC1
C1orf56	3.51e-103	0.603744	0.665	0.152	9.58e-99	C1orf56
TMEM41A	3.62e-103	0.840542	0.558	0.094	9.88e-99	TMEM41A
RRAGC	3.82e-103	0.273172	0.533	0.081	1.04e-98	RRAGC
PURB	3.91e-103	0.251002	0.594	0.111	1.07e-98	PURB
SNAP29	3.99e-103	0.315389	0.699	0.169	1.09e-98	SNAP29
MANSC1	4.14e-103	0.279713	0.719	0.183	1.13e-98	MANSC1
C6orf89	4.18e-103	0.109185	0.793	0.225	1.14e-98	C6orf89
FLYWCH2	4.43e-103	0.456226	0.703	0.175	1.21e-98	FLYWCH2
GGPS1	4.69e-103	0.157854	0.71	0.173	1.28e-98	GGPS1
ADAT1	4.87e-103	0.185482	0.587	0.108	1.33e-98	ADAT1
HRAS	5.17e-103	0.506396	0.594	0.116	1.41e-98	HRAS
SEC61A1	5.35e-103	0.15792	0.797	0.23	1.46e-98	SEC61A1
COIL	5.44e-103	0.226293	0.546	0.089	1.49e-98	COIL
YIF1A	6.23e-103	0.32826	0.68	0.161	1.7e-98	YIF1A
RAD21	6.24e-103	0.1607	0.779	0.219	1.7e-98	RAD21
ANP32A	6.27e-103	0.107004	0.761	0.211	1.71e-98	ANP32A
CHORDC1	6.5e-103	0.305208	0.598	0.114	1.77e-98	CHORDC1
FAM89B	7.86e-103	0.265144	0.656	0.147	2.15e-98	FAM89B
PRR15	7.91e-103	0.174747	0.694	0.174	2.16e-98	PRR15
RTL8C	7.98e-103	0.230668	0.724	0.189	2.18e-98	RTL8C
PCMTD2	8.18e-103	0.247501	0.603	0.119	2.24e-98	PCMTD2
CSNK2A2	8.23e-103	0.229075	0.724	0.188	2.25e-98	CSNK2A2
SLC25A1	8.27e-103	0.451854	0.725	0.194	2.26e-98	SLC25A1
GORASP2	8.35e-103	0.321674	0.814	0.245	2.28e-98	GORASP2
FIBP	8.82e-103	0.219989	0.623	0.128	2.41e-98	FIBP
MOB1A	9.04e-103	0.579551	0.814	0.26	2.47e-98	MOB1A
MID1IP1	9.36e-103	0.145011	0.652	0.143	2.56e-98	MID1IP1
PSMG4	1.06e-102	0.50447	0.677	0.16	2.88e-98	PSMG4
COX19	1.13e-102	0.290454	0.725	0.189	3.09e-98	COX19
MANF	1.15e-102	0.527037	0.718	0.187	3.15e-98	MANF
LMAN1	1.16e-102	0.36492	0.745	0.211	3.18e-98	LMAN1
TUG1	1.17e-102	0.14006	0.782	0.223	3.21e-98	TUG1
RAB11FIP4	1.22e-102	0.136822	0.652	0.138	3.33e-98	RAB11FIP4
FAM131B-AS2	1.26e-102	0.45513	0.562	0.1	3.45e-98	FAM131B-AS2
ABHD16A	1.26e-102	0.274362	0.677	0.16	3.45e-98	ABHD16A
RBM15B	1.28e-102	0.294342	0.594	0.112	3.5e-98	RBM15B
SGSM3	1.3e-102	0.279434	0.662	0.149	3.55e-98	SGSM3
RNF187	1.31e-102	0.109864	0.629	0.133	3.58e-98	RNF187
SCO2	1.32e-102	0.210245	0.584	0.107	3.61e-98	SCO2
LDAF1	1.45e-102	0.315771	0.725	0.183	3.95e-98	LDAF1
GNL3L	1.48e-102	0.441095	0.699	0.175	4.04e-98	GNL3L
PPP4C	1.49e-102	0.365091	0.778	0.234	4.08e-98	PPP4C
ENSG00000291075	1.65e-102	0.495813	0.679	0.161	4.51e-98	ENSG00000291075
MCUR1	1.66e-102	0.14764	0.604	0.118	4.55e-98	MCUR1
GTF3A	1.74e-102	0.546529	0.624	0.136	4.76e-98	GTF3A
RAB14	1.75e-102	0.392095	0.805	0.256	4.77e-98	RAB14
PIM3	1.76e-102	0.348838	0.673	0.163	4.81e-98	PIM3
GLUL	1.79e-102	0.328434	0.735	0.197	4.89e-98	GLUL
NFKBIA	1.79e-102	0.438237	0.656	0.151	4.9e-98	NFKBIA
MAGOH	2.04e-102	0.288596	0.613	0.123	5.58e-98	MAGOH
ABHD10	2.1e-102	0.130855	0.589	0.111	5.74e-98	ABHD10
TMEM11	2.1e-102	0.200853	0.591	0.113	5.74e-98	TMEM11
DNAJC4	2.13e-102	0.39378	0.575	0.104	5.81e-98	DNAJC4
EIF1AY	2.33e-102	0.391934	0.692	0.174	6.38e-98	EIF1AY
VCPIP1	2.37e-102	0.251263	0.621	0.127	6.48e-98	VCPIP1
LRATD1	2.42e-102	0.481669	0.709	0.187	6.62e-98	LRATD1
CTBS	2.51e-102	0.312549	0.654	0.146	6.86e-98	CTBS
DDR1	2.53e-102	0.166676	0.736	0.189	6.9e-98	DDR1
ABHD17A	2.74e-102	-0.122453	0.665	0.154	7.5e-98	ABHD17A
SMC1A	3.26e-102	0.19668	0.602	0.116	8.9e-98	SMC1A
NINJ1	3.46e-102	0.461282	0.575	0.107	9.46e-98	NINJ1
ALG8	3.78e-102	0.826502	0.576	0.106	1.03e-97	ALG8
CMC2	3.82e-102	0.257526	0.752	0.204	1.04e-97	CMC2
MAPK1IP1L	3.9e-102	0.244678	0.842	0.269	1.06e-97	MAPK1IP1L
GUCD1	3.97e-102	0.224373	0.682	0.164	1.08e-97	GUCD1
HMGXB3	4.1e-102	0.126103	0.67	0.157	1.12e-97	HMGXB3
MED19	4.14e-102	0.495776	0.633	0.138	1.13e-97	MED19
TMX4	4.32e-102	0.45259	0.525	0.078	1.18e-97	TMX4
UEVLD	4.45e-102	0.341632	0.746	0.202	1.22e-97	UEVLD
GPR35	4.65e-102	0.33723	0.643	0.139	1.27e-97	GPR35
SLC35C2	4.7e-102	0.119774	0.583	0.107	1.28e-97	SLC35C2
MPG	4.72e-102	0.130557	0.744	0.2	1.29e-97	MPG
TRMT61B	4.74e-102	0.195136	0.597	0.115	1.3e-97	TRMT61B
IRF2BP2	4.93e-102	0.537421	0.824	0.269	1.35e-97	IRF2BP2
DUSP18	5e-102	0.279761	0.73	0.194	1.37e-97	DUSP18
FUNDC2	5.18e-102	0.249635	0.608	0.124	1.41e-97	FUNDC2
HNRNPDL	5.56e-102	0.505981	0.779	0.223	1.52e-97	HNRNPDL
ANKRD9	5.57e-102	0.422999	0.783	0.232	1.52e-97	ANKRD9
RIDA	5.65e-102	0.128119	0.723	0.184	1.54e-97	RIDA
EIF3I	5.82e-102	0.524709	0.743	0.21	1.59e-97	EIF3I
BMP4	6.82e-102	0.656433	0.633	0.141	1.86e-97	BMP4
PCID2	7.41e-102	0.349579	0.628	0.13	2.02e-97	PCID2
BCCIP	7.54e-102	0.375752	0.667	0.154	2.06e-97	BCCIP
RAB5B	7.71e-102	0.336734	0.804	0.249	2.1e-97	RAB5B
DCAF12	7.72e-102	0.302647	0.707	0.176	2.11e-97	DCAF12
KLHL23	7.84e-102	0.296422	0.617	0.129	2.14e-97	KLHL23
ENSG00000233461	8.17e-102	0.46718	0.622	0.135	2.23e-97	ENSG00000233461
IER3	8.19e-102	0.734766	0.697	0.191	2.24e-97	IER3
CZIB	9.29e-102	0.111331	0.61	0.125	2.54e-97	CZIB
NHERF2	9.52e-102	0.389997	0.647	0.148	2.6e-97	NHERF2
ZBED5	1.06e-101	0.205847	0.563	0.099	2.89e-97	ZBED5
RHBDD2	1.23e-101	0.331105	0.68	0.16	3.36e-97	RHBDD2
R3HDM4	1.23e-101	0.39815	0.533	0.083	3.37e-97	R3HDM4
MAF1	1.27e-101	0.145514	0.652	0.147	3.48e-97	MAF1
TCEAL8	1.28e-101	0.411565	0.71	0.186	3.49e-97	TCEAL8
ZC3H13	1.28e-101	0.314481	0.817	0.251	3.51e-97	ZC3H13
PHF5A	1.31e-101	0.551542	0.558	0.099	3.57e-97	PHF5A
SNRNP25	1.34e-101	0.105351	0.596	0.118	3.66e-97	SNRNP25
TRIM27	1.34e-101	0.234003	0.637	0.138	3.66e-97	TRIM27
ENSG00000260912	1.42e-101	0.155431	0.706	0.181	3.89e-97	ENSG00000260912
SETD9	1.42e-101	0.556472	0.563	0.099	3.89e-97	SETD9
MPHOSPH10	1.49e-101	0.890577	0.558	0.099	4.07e-97	MPHOSPH10
TCTN3	1.65e-101	0.360102	0.69	0.17	4.51e-97	TCTN3
RIF1	1.69e-101	0.37305	0.661	0.151	4.62e-97	RIF1
TMEM184C	1.95e-101	0.101615	0.636	0.133	5.33e-97	TMEM184C
EXOSC1	1.97e-101	0.291135	0.667	0.152	5.37e-97	EXOSC1
FBXO7	1.99e-101	0.142257	0.766	0.214	5.42e-97	FBXO7
DDX18	2.1e-101	0.21598	0.766	0.223	5.73e-97	DDX18
AMD1	2.19e-101	0.356424	0.797	0.235	5.99e-97	AMD1
DPY30	2.24e-101	0.619777	0.801	0.252	6.11e-97	DPY30
RMDN3	2.26e-101	-0.305189	0.667	0.151	6.18e-97	RMDN3
FKBP4	2.27e-101	0.10798	0.65	0.152	6.2e-97	FKBP4
PSMG2	2.44e-101	0.324681	0.772	0.226	6.67e-97	PSMG2
PJA2	2.72e-101	0.320858	0.794	0.228	7.42e-97	PJA2
GTF2H3	2.72e-101	0.309321	0.605	0.12	7.43e-97	GTF2H3
CHD4	2.77e-101	0.318321	0.783	0.233	7.58e-97	CHD4
PDAP1	2.79e-101	0.130591	0.698	0.179	7.61e-97	PDAP1
SPTY2D1	2.79e-101	-0.220732	0.641	0.138	7.63e-97	SPTY2D1
AKIRIN1	2.82e-101	0.148492	0.831	0.257	7.71e-97	AKIRIN1
MTRES1	3.1e-101	0.192109	0.665	0.152	8.46e-97	MTRES1
MAP2K7	3.2e-101	0.488681	0.632	0.135	8.75e-97	MAP2K7
PLSCR3	3.23e-101	0.540435	0.549	0.089	8.83e-97	PLSCR3
CCDC43	3.3e-101	0.35029	0.554	0.094	9.01e-97	CCDC43
SDR39U1	3.32e-101	0.228607	0.599	0.119	9.07e-97	SDR39U1
DHX40	3.44e-101	0.511242	0.573	0.105	9.41e-97	DHX40
IPO8	3.85e-101	0.147209	0.621	0.129	1.05e-96	IPO8
HSPH1	3.91e-101	0.315187	0.797	0.243	1.07e-96	HSPH1
TRMT1L	3.98e-101	0.338204	0.591	0.112	1.09e-96	TRMT1L
MAPK9	4.05e-101	0.231974	0.662	0.157	1.11e-96	MAPK9
HEBP1	4.05e-101	0.454081	0.766	0.225	1.11e-96	HEBP1
ARRDC1	4.34e-101	0.161503	0.727	0.183	1.19e-96	ARRDC1
FRA10AC1	4.48e-101	-0.177287	0.674	0.156	1.22e-96	FRA10AC1
ITGAE	4.51e-101	0.543218	0.737	0.203	1.23e-96	ITGAE
ACTL6A	4.51e-101	0.343875	0.6	0.118	1.23e-96	ACTL6A
ING2	4.61e-101	0.217334	0.567	0.103	1.26e-96	ING2
C12orf76	4.88e-101	0.575696	0.576	0.107	1.33e-96	C12orf76
TSC22D4	5.01e-101	0.50788	0.587	0.116	1.37e-96	TSC22D4
ELP5	5.03e-101	0.234241	0.654	0.148	1.37e-96	ELP5
GOT2	5.21e-101	0.252836	0.728	0.189	1.42e-96	GOT2
ELOVL1	5.51e-101	0.390325	0.606	0.123	1.5e-96	ELOVL1
SCRN3	5.53e-101	0.307826	0.59	0.115	1.51e-96	SCRN3
DGUOK	5.68e-101	0.405424	0.814	0.266	1.55e-96	DGUOK
MAPK13	5.72e-101	0.347603	0.654	0.147	1.56e-96	MAPK13
WDR45B	5.92e-101	0.309544	0.774	0.223	1.62e-96	WDR45B
DHX36	8.14e-101	0.142287	0.816	0.238	2.22e-96	DHX36
HIKESHI	8.77e-101	0.20385	0.719	0.185	2.4e-96	HIKESHI
CPNE3	8.8e-101	0.468958	0.811	0.263	2.4e-96	CPNE3
BROX	9.06e-101	0.128078	0.763	0.217	2.48e-96	BROX
RIC8A	9.18e-101	0.893947	0.523	0.078	2.51e-96	RIC8A
SYS1	9.33e-101	0.471774	0.547	0.093	2.55e-96	SYS1
ACP2	9.57e-101	0.748686	0.509	0.074	2.61e-96	ACP2
PUF60	1.04e-100	0.134904	0.63	0.136	2.85e-96	PUF60
SLC35A1	1.21e-100	0.162948	0.791	0.226	3.31e-96	SLC35A1
EIF2A	1.28e-100	0.409371	0.71	0.182	3.48e-96	EIF2A
CISD2	1.35e-100	0.628152	0.77	0.235	3.69e-96	CISD2
B4GALT3	1.47e-100	0.257105	0.605	0.122	4.03e-96	B4GALT3
ZFAND5	1.58e-100	0.500532	0.827	0.272	4.33e-96	ZFAND5
APOL6	1.64e-100	0.291655	0.722	0.195	4.47e-96	APOL6
WBP1	1.64e-100	0.378103	0.723	0.193	4.48e-96	WBP1
EGLN2	1.84e-100	0.317691	0.558	0.099	5.02e-96	EGLN2
AIP	1.85e-100	0.326927	0.571	0.104	5.06e-96	AIP
POLE4	1.98e-100	0.589675	0.714	0.195	5.4e-96	POLE4
DDA1	2.03e-100	0.266453	0.8	0.248	5.54e-96	DDA1
TAP1	2.58e-100	0.262606	0.569	0.104	7.04e-96	TAP1
TAF12	2.59e-100	0.148586	0.714	0.181	7.09e-96	TAF12
CTBP1	2.64e-100	0.23748	0.781	0.227	7.22e-96	CTBP1
CCDC47	2.74e-100	0.346571	0.774	0.225	7.48e-96	CCDC47
SNHG18	2.76e-100	0.428006	0.731	0.196	7.54e-96	SNHG18
MYEOV	2.85e-100	0.397109	0.744	0.21	7.79e-96	MYEOV
GDI1	3.15e-100	0.135438	0.632	0.136	8.6e-96	GDI1
FYTTD1	3.17e-100	0.2626	0.698	0.171	8.67e-96	FYTTD1
CROT	3.47e-100	0.348443	0.659	0.152	9.48e-96	CROT
ZCCHC9	3.75e-100	0.171908	0.604	0.12	1.03e-95	ZCCHC9
COQ9	3.91e-100	0.632869	0.568	0.104	1.07e-95	COQ9
HDDC2	4.12e-100	0.14952	0.69	0.171	1.12e-95	HDDC2
MPZL2	4.27e-100	0.166247	0.595	0.116	1.17e-95	MPZL2
SNX27	4.35e-100	0.316723	0.693	0.168	1.19e-95	SNX27
DNAJC3	4.66e-100	0.327035	0.84	0.273	1.27e-95	DNAJC3
COPS8	4.95e-100	-0.117076	0.682	0.164	1.35e-95	COPS8
FOXA1	5.42e-100	0.524429	0.799	0.251	1.48e-95	FOXA1
MYD88	5.42e-100	0.473565	0.551	0.099	1.48e-95	MYD88
UBE2S	5.44e-100	0.301888	0.641	0.149	1.48e-95	UBE2S
ACTR10	6.06e-100	0.240289	0.808	0.244	1.65e-95	ACTR10
SEC16A	6.14e-100	-0.202393	0.701	0.172	1.68e-95	SEC16A
GNPTAB	6.59e-100	0.165129	0.738	0.197	1.8e-95	GNPTAB
ILF3	6.78e-100	0.294851	0.748	0.205	1.85e-95	ILF3
KLF10	7.31e-100	0.298525	0.707	0.184	2e-95	KLF10
MED4	7.36e-100	0.129898	0.783	0.225	2.01e-95	MED4
ZNF511	7.37e-100	0.205785	0.577	0.107	2.01e-95	ZNF511
OSTF1	7.59e-100	0.232509	0.788	0.225	2.07e-95	OSTF1
PLA2G12A	8.01e-100	0.327155	0.749	0.21	2.19e-95	PLA2G12A
RRM2B	8.24e-100	0.487855	0.773	0.235	2.25e-95	RRM2B
TMEM50B	8.72e-100	0.355194	0.804	0.246	2.38e-95	TMEM50B
CXXC5	9.04e-100	0.781078	0.535	0.091	2.47e-95	CXXC5
SMIM10L1	9.53e-100	0.414285	0.584	0.113	2.6e-95	SMIM10L1
OAT	1e-99	0.301467	0.68	0.168	2.73e-95	OAT
GRHPR	1.02e-99	0.242157	0.692	0.173	2.79e-95	GRHPR
LAP3	1.04e-99	0.238914	0.648	0.147	2.85e-95	LAP3
CEP20	1.06e-99	0.255736	0.643	0.145	2.91e-95	CEP20
UBE2G2	1.07e-99	0.226218	0.732	0.196	2.92e-95	UBE2G2
FBXO21	1.07e-99	0.217598	0.752	0.205	2.93e-95	FBXO21
NT5C	1.08e-99	0.364667	0.57	0.105	2.95e-95	NT5C
FURIN	1.09e-99	0.36193	0.587	0.115	2.99e-95	FURIN
PBDC1	1.12e-99	0.102645	0.638	0.142	3.06e-95	PBDC1
RALBP1	1.31e-99	0.520122	0.827	0.287	3.57e-95	RALBP1
DPP3	1.35e-99	0.147902	0.675	0.16	3.7e-95	DPP3
ABHD13	1.43e-99	0.431616	0.616	0.133	3.9e-95	ABHD13
EMC10	1.54e-99	0.341802	0.778	0.233	4.21e-95	EMC10
TBRG1	1.63e-99	0.293279	0.838	0.267	4.45e-95	TBRG1
NSFL1C	1.65e-99	0.133543	0.67	0.162	4.51e-95	NSFL1C
GALNT3	1.68e-99	0.233446	0.707	0.181	4.6e-95	GALNT3
PPCS	1.86e-99	0.446136	0.764	0.237	5.07e-95	PPCS
EMG1	1.87e-99	0.149324	0.616	0.13	5.12e-95	EMG1
NQO2	2.04e-99	0.381853	0.621	0.134	5.57e-95	NQO2
TRIB1	2.16e-99	0.224549	0.641	0.145	5.9e-95	TRIB1
SECISBP2	2.18e-99	0.153857	0.797	0.235	5.95e-95	SECISBP2
RAB9A	2.36e-99	0.295232	0.785	0.226	6.46e-95	RAB9A
YIPF1	2.46e-99	0.403513	0.634	0.145	6.73e-95	YIPF1
SEPTIN10	2.53e-99	0.500861	0.695	0.177	6.92e-95	SEPTIN10
TPBG	2.65e-99	0.343559	0.573	0.11	7.24e-95	TPBG
EMC2	2.68e-99	0.204741	0.673	0.16	7.33e-95	EMC2
CAT	2.71e-99	0.308515	0.765	0.219	7.41e-95	CAT
SYF2	2.75e-99	0.336198	0.787	0.245	7.52e-95	SYF2
SLC35A2	3.01e-99	0.629349	0.517	0.079	8.23e-95	SLC35A2
CHMP1B	3.14e-99	0.367263	0.782	0.24	8.58e-95	CHMP1B
PMF1	3.21e-99	0.173047	0.534	0.085	8.77e-95	PMF1
RDH14	3.59e-99	0.14688	0.572	0.104	9.81e-95	RDH14
PMPCB	3.62e-99	0.153543	0.686	0.168	9.9e-95	PMPCB
RBM23	3.73e-99	0.322251	0.664	0.158	1.02e-94	RBM23
EIF6	3.94e-99	0.133395	0.754	0.215	1.08e-94	EIF6
ETFDH	4.09e-99	0.425747	0.667	0.159	1.12e-94	ETFDH
FAM217B	4.15e-99	1.09122	0.502	0.07	1.13e-94	FAM217B
HABP4	4.36e-99	0.342225	0.568	0.105	1.19e-94	HABP4
TATDN1	4.38e-99	0.188011	0.744	0.198	1.2e-94	TATDN1
ZDHHC4	4.63e-99	0.240912	0.588	0.114	1.27e-94	ZDHHC4
SRD5A3	4.66e-99	0.187176	0.681	0.166	1.27e-94	SRD5A3
DEK	4.71e-99	0.507937	0.84	0.29	1.29e-94	DEK
METAP2	4.85e-99	0.403144	0.791	0.24	1.32e-94	METAP2
SMARCA5	5.22e-99	0.295298	0.797	0.248	1.43e-94	SMARCA5
ZDHHC5	5.56e-99	0.126026	0.744	0.202	1.52e-94	ZDHHC5
UBE2D4	5.58e-99	0.368235	0.543	0.09	1.52e-94	UBE2D4
ZNF281	6.04e-99	0.134122	0.633	0.138	1.65e-94	ZNF281
BORCS7	6.31e-99	0.244529	0.743	0.209	1.72e-94	BORCS7
MTRF1L	6.81e-99	0.16937	0.542	0.09	1.86e-94	MTRF1L
ERCC4	6.91e-99	0.491513	0.509	0.072	1.89e-94	ERCC4
ANKRD49	7.33e-99	0.298369	0.566	0.103	2e-94	ANKRD49
RNPS1	7.72e-99	0.152224	0.794	0.235	2.11e-94	RNPS1
FOSL2	7.79e-99	0.271036	0.745	0.206	2.13e-94	FOSL2
TMEM126A	7.98e-99	0.192717	0.604	0.129	2.18e-94	TMEM126A
THAP6	8.22e-99	0.452943	0.541	0.089	2.25e-94	THAP6
SLC35A4	8.27e-99	0.350291	0.512	0.076	2.26e-94	SLC35A4
SLC25A11	8.67e-99	0.348007	0.568	0.106	2.37e-94	SLC25A11
C22orf39	8.72e-99	0.245732	0.568	0.107	2.38e-94	C22orf39
STYX	8.97e-99	0.398183	0.556	0.103	2.45e-94	STYX
SFT2D1	9.49e-99	0.384179	0.798	0.249	2.59e-94	SFT2D1
RGP1	9.65e-99	0.523847	0.555	0.096	2.64e-94	RGP1
SLC35A5	1.05e-98	0.445062	0.52	0.079	2.88e-94	SLC35A5
DEXI	1.09e-98	0.326401	0.626	0.138	2.98e-94	DEXI
TRAF7	1.09e-98	0.328702	0.637	0.143	2.99e-94	TRAF7
SAYSD1	1.11e-98	0.311045	0.556	0.101	3.03e-94	SAYSD1
NIPA2	1.11e-98	-0.168243	0.755	0.207	3.04e-94	NIPA2
MRS2	1.21e-98	0.413524	0.635	0.142	3.31e-94	MRS2
BTG3	1.22e-98	0.476513	0.652	0.157	3.34e-94	BTG3
RWDD3	1.25e-98	0.466448	0.557	0.099	3.4e-94	RWDD3
B4GALT4	1.41e-98	0.200807	0.652	0.153	3.86e-94	B4GALT4
TXN2	1.42e-98	0.131381	0.688	0.172	3.89e-94	TXN2
SLC33A1	1.47e-98	0.153091	0.64	0.143	4.02e-94	SLC33A1
GCOM1	1.5e-98	0.368443	0.637	0.145	4.11e-94	GCOM1
IDI1	1.54e-98	0.334287	0.714	0.196	4.21e-94	IDI1
NIPA1	1.6e-98	0.342151	0.547	0.092	4.36e-94	NIPA1
COPS3	1.75e-98	0.265342	0.559	0.1	4.78e-94	COPS3
RNF19B	1.87e-98	0.349981	0.697	0.177	5.11e-94	RNF19B
PPP1R2	1.93e-98	0.313006	0.832	0.263	5.27e-94	PPP1R2
MRFAP1	2.02e-98	0.656105	0.753	0.228	5.5e-94	MRFAP1
SUPT20H	2.06e-98	0.215263	0.729	0.198	5.64e-94	SUPT20H
DPM1	2.12e-98	0.108791	0.778	0.222	5.79e-94	DPM1
SRSF10	2.13e-98	0.391893	0.842	0.275	5.81e-94	SRSF10
SCAF1	2.23e-98	0.188823	0.579	0.111	6.09e-94	SCAF1
FAM111A	2.26e-98	0.368395	0.544	0.092	6.16e-94	FAM111A
HPS3	2.46e-98	0.384821	0.606	0.127	6.71e-94	HPS3
SCRIB	2.95e-98	0.233748	0.596	0.122	8.07e-94	SCRIB
ENPP4	3.02e-98	0.207119	0.571	0.105	8.24e-94	ENPP4
DANCR	3.07e-98	0.419865	0.656	0.158	8.38e-94	DANCR
CREB3	3.29e-98	0.684995	0.543	0.092	8.99e-94	CREB3
FAM98B	3.83e-98	0.216831	0.61	0.133	1.05e-93	FAM98B
TOMM70	3.85e-98	0.204352	0.708	0.182	1.05e-93	TOMM70
ARL14EP	3.88e-98	0.374565	0.563	0.107	1.06e-93	ARL14EP
ACAA2	4.07e-98	0.291175	0.596	0.123	1.11e-93	ACAA2
TUFT1	4.1e-98	0.321949	0.591	0.118	1.12e-93	TUFT1
XPA	4.1e-98	-0.120373	0.682	0.162	1.12e-93	XPA
EDEM3	4.27e-98	0.163117	0.791	0.237	1.17e-93	EDEM3
PNPO	4.28e-98	0.104869	0.625	0.138	1.17e-93	PNPO
GLRX5	4.52e-98	0.473698	0.749	0.223	1.23e-93	GLRX5
TYW3	4.62e-98	0.926523	0.533	0.094	1.26e-93	TYW3
TMEM9	4.75e-98	-0.128095	0.655	0.151	1.3e-93	TMEM9
DPAGT1	4.87e-98	0.788267	0.507	0.072	1.33e-93	DPAGT1
CDC37L1	4.98e-98	0.255114	0.669	0.157	1.36e-93	CDC37L1
HHLA3	5e-98	0.220875	0.548	0.095	1.36e-93	HHLA3
MED17	5.46e-98	0.27724	0.629	0.139	1.49e-93	MED17
ECT2	5.65e-98	0.276409	0.595	0.117	1.54e-93	ECT2
PTGFRN	5.79e-98	0.317624	0.623	0.135	1.58e-93	PTGFRN
TFAM	5.85e-98	0.350971	0.623	0.139	1.6e-93	TFAM
DCUN1D1	6.01e-98	0.172053	0.813	0.246	1.64e-93	DCUN1D1
BMI1	6.02e-98	0.343357	0.52	0.079	1.65e-93	BMI1
WDR36	6.24e-98	0.117341	0.588	0.115	1.7e-93	WDR36
PLK2	6.26e-98	0.513085	0.656	0.154	1.71e-93	PLK2
RDH11	6.77e-98	0.214008	0.809	0.255	1.85e-93	RDH11
DVL3	6.8e-98	0.148922	0.587	0.115	1.86e-93	DVL3
SIGMAR1	7.44e-98	0.451785	0.546	0.097	2.03e-93	SIGMAR1
TOLLIP	7.9e-98	0.146604	0.651	0.151	2.16e-93	TOLLIP
GRINA	8.05e-98	0.235433	0.733	0.203	2.2e-93	GRINA
PNN	8.19e-98	0.317516	0.826	0.261	2.24e-93	PNN
MITD1	8.47e-98	0.435197	0.609	0.127	2.31e-93	MITD1
ENSG00000291079	8.94e-98	0.384145	0.54	0.092	2.44e-93	ENSG00000291079
NAAA	9.1e-98	0.466856	0.701	0.189	2.49e-93	NAAA
APIP	9.21e-98	0.548732	0.714	0.198	2.52e-93	APIP
MTX1	9.22e-98	0.360279	0.536	0.09	2.52e-93	MTX1
PLEKHB2	9.49e-98	0.514917	0.821	0.281	2.59e-93	PLEKHB2
LTV1	1.03e-97	0.702504	0.553	0.1	2.82e-93	LTV1
WASHC5	1.05e-97	0.170003	0.68	0.163	2.86e-93	WASHC5
ARSD	1.1e-97	0.141679	0.642	0.146	3.01e-93	ARSD
POLR2G	1.29e-97	0.118679	0.644	0.151	3.52e-93	POLR2G
ERGIC2	1.32e-97	0.182799	0.768	0.218	3.6e-93	ERGIC2
BTBD3	1.34e-97	0.102032	0.712	0.182	3.65e-93	BTBD3
SAFB2	1.39e-97	0.272293	0.683	0.168	3.78e-93	SAFB2
SKI	1.5e-97	0.298338	0.661	0.152	4.08e-93	SKI
GM2A	1.54e-97	0.130466	0.635	0.147	4.19e-93	GM2A
SIGIRR	1.55e-97	0.258711	0.786	0.233	4.23e-93	SIGIRR
CCT6A	1.59e-97	0.306816	0.787	0.245	4.35e-93	CCT6A
MED23	1.62e-97	0.285826	0.667	0.161	4.42e-93	MED23
DNAJC30	1.67e-97	0.73846	0.503	0.071	4.55e-93	DNAJC30
TRA2B	1.81e-97	0.110488	0.787	0.226	4.95e-93	TRA2B
PDLIM7	1.91e-97	0.222656	0.647	0.151	5.21e-93	PDLIM7
SRCAP	2.02e-97	0.238269	0.594	0.119	5.53e-93	SRCAP
MZT1	2.04e-97	0.160562	0.553	0.099	5.57e-93	MZT1
EPB41L4A-AS1	2.05e-97	0.690341	0.634	0.149	5.61e-93	EPB41L4A-AS1
HNRNPR	2.09e-97	0.193134	0.798	0.242	5.71e-93	HNRNPR
G6PC3	2.26e-97	0.411967	0.515	0.081	6.17e-93	G6PC3
ACP1	2.3e-97	0.555874	0.762	0.234	6.29e-93	ACP1
OGFR	2.32e-97	-0.117668	0.588	0.117	6.32e-93	OGFR
SNRNP200	2.37e-97	0.24099	0.679	0.169	6.48e-93	SNRNP200
LACTB	2.41e-97	0.167959	0.645	0.15	6.6e-93	LACTB
PRSS22	2.45e-97	0.34545	0.684	0.175	6.68e-93	PRSS22
TBPL1	2.53e-97	0.407915	0.542	0.092	6.91e-93	TBPL1
FBXL14	2.66e-97	0.868672	0.52	0.083	7.26e-93	FBXL14
MAP1LC3A	2.7e-97	0.130842	0.762	0.21	7.39e-93	MAP1LC3A
USP7	2.73e-97	0.122932	0.789	0.228	7.47e-93	USP7
TDG	3.16e-97	0.168075	0.741	0.199	8.62e-93	TDG
ZFAND1	3.6e-97	-0.106396	0.738	0.199	9.84e-93	ZFAND1
SLC39A3	3.95e-97	0.30577	0.555	0.095	1.08e-92	SLC39A3
SRRM1	4.12e-97	0.459005	0.847	0.292	1.13e-92	SRRM1
UBTF	4.62e-97	0.178729	0.579	0.115	1.26e-92	UBTF
PPP2CA	4.93e-97	0.318009	0.841	0.269	1.35e-92	PPP2CA
GADD45A	4.94e-97	0.639864	0.785	0.252	1.35e-92	GADD45A
ARMT1	4.99e-97	-0.158163	0.583	0.114	1.36e-92	ARMT1
AHNAK	5.35e-97	0.346001	0.792	0.249	1.46e-92	AHNAK
EPDR1	5.35e-97	0.372958	0.612	0.133	1.46e-92	EPDR1
BUD31	5.37e-97	0.185746	0.727	0.206	1.47e-92	BUD31
SMIM27	5.37e-97	0.431721	0.587	0.118	1.47e-92	SMIM27
ARV1	6.12e-97	0.368524	0.615	0.133	1.67e-92	ARV1
THOC7	6.2e-97	0.310705	0.748	0.217	1.69e-92	THOC7
CLPTM1	6.87e-97	-0.146439	0.682	0.169	1.88e-92	CLPTM1
CAND1	7.13e-97	0.171114	0.792	0.232	1.95e-92	CAND1
UBE2A	7.27e-97	0.313217	0.796	0.242	1.99e-92	UBE2A
GANAB	7.66e-97	0.243977	0.797	0.239	2.09e-92	GANAB
TBC1D20	7.72e-97	-0.116825	0.652	0.154	2.11e-92	TBC1D20
DENND2D	7.82e-97	0.274513	0.681	0.174	2.14e-92	DENND2D
PDCL	8.12e-97	0.196878	0.543	0.095	2.22e-92	PDCL
DYNC2LI1	8.18e-97	0.190324	0.759	0.212	2.23e-92	DYNC2LI1
BRCC3	8.36e-97	0.555666	0.544	0.095	2.28e-92	BRCC3
ORAI3	8.91e-97	0.436621	0.673	0.169	2.43e-92	ORAI3
ABCE1	8.98e-97	0.276593	0.634	0.147	2.45e-92	ABCE1
ASB8	9.12e-97	-0.121474	0.541	0.094	2.49e-92	ASB8
PRKCI	9.22e-97	0.309589	0.827	0.254	2.52e-92	PRKCI
PRNP	9.64e-97	0.116888	0.68	0.17	2.63e-92	PRNP
PEX11B	9.92e-97	0.181103	0.561	0.103	2.71e-92	PEX11B
CINP	1e-96	0.170955	0.544	0.097	2.73e-92	CINP
KHNYN	1.11e-96	-0.143597	0.589	0.12	3.03e-92	KHNYN
DLD	1.14e-96	0.146317	0.706	0.182	3.11e-92	DLD
POLR3K	1.17e-96	0.120193	0.644	0.15	3.18e-92	POLR3K
CIR1	1.23e-96	0.305537	0.827	0.257	3.37e-92	CIR1
DCAF16	1.3e-96	0.326667	0.54	0.092	3.56e-92	DCAF16
SEC14L1	1.35e-96	0.171847	0.753	0.217	3.68e-92	SEC14L1
HMGN2	1.36e-96	0.380826	0.74	0.221	3.72e-92	HMGN2
RNF8	1.37e-96	0.245785	0.664	0.162	3.74e-92	RNF8
HINT3	1.43e-96	0.502511	0.524	0.088	3.89e-92	HINT3
TMEM205	1.46e-96	0.325745	0.67	0.163	3.99e-92	TMEM205
TUSC2	1.51e-96	0.275503	0.72	0.203	4.13e-92	TUSC2
ARMC10	1.51e-96	0.385474	0.756	0.212	4.13e-92	ARMC10
NXT1	1.61e-96	1.38994	0.481	0.061	4.41e-92	NXT1
FUNDC1	1.67e-96	0.212328	0.643	0.152	4.55e-92	FUNDC1
SMDT1	1.7e-96	0.379464	0.696	0.185	4.66e-92	SMDT1
TBC1D7	1.77e-96	0.109977	0.589	0.117	4.82e-92	TBC1D7
FOXQ1	1.78e-96	0.617854	0.628	0.152	4.87e-92	FOXQ1
CDC34	1.79e-96	-0.214967	0.663	0.158	4.89e-92	CDC34
CREBZF	1.9e-96	-0.113233	0.658	0.154	5.19e-92	CREBZF
PNO1	1.99e-96	0.49533	0.594	0.118	5.42e-92	PNO1
GPS1	2.02e-96	0.405109	0.568	0.108	5.52e-92	GPS1
PPM1G	2.12e-96	0.400523	0.787	0.249	5.8e-92	PPM1G
MTX2	2.25e-96	0.227146	0.806	0.244	6.14e-92	MTX2
FAM20B	2.48e-96	0.145281	0.702	0.179	6.76e-92	FAM20B
WIPI2	2.62e-96	0.205997	0.799	0.25	7.16e-92	WIPI2
EID1	2.72e-96	0.77686	0.758	0.255	7.44e-92	EID1
PIEZO1	2.85e-96	0.2272	0.735	0.204	7.78e-92	PIEZO1
PHYH	2.86e-96	-0.221739	0.611	0.13	7.82e-92	PHYH
CRKL	2.9e-96	0.389956	0.627	0.139	7.92e-92	CRKL
MMD	2.9e-96	0.431915	0.568	0.108	7.93e-92	MMD
TIMM9	3.03e-96	0.68976	0.579	0.115	8.29e-92	TIMM9
MSMO1	3.33e-96	0.278251	0.741	0.214	9.08e-92	MSMO1
GTF3C6	3.64e-96	0.113403	0.681	0.176	9.95e-92	GTF3C6
SLAIN2	3.8e-96	0.223716	0.759	0.215	1.04e-91	SLAIN2
TWF1	3.98e-96	0.205968	0.765	0.231	1.09e-91	TWF1
HLA-E	4.14e-96	0.30652	0.78	0.24	1.13e-91	HLA-E
BEX4	4.7e-96	0.467983	0.558	0.111	1.28e-91	BEX4
PSMD2	5.27e-96	-0.201879	0.76	0.218	1.44e-91	PSMD2
MLX	5.27e-96	-0.128369	0.57	0.106	1.44e-91	MLX
FAM83H	5.28e-96	-0.147991	0.673	0.165	1.44e-91	FAM83H
VPS28	5.44e-96	0.106813	0.751	0.214	1.49e-91	VPS28
ERCC5	5.5e-96	-0.177928	0.669	0.163	1.5e-91	ERCC5
DMAC2L	5.54e-96	0.26912	0.589	0.12	1.51e-91	DMAC2L
GUF1	6.09e-96	0.337041	0.502	0.074	1.66e-91	GUF1
RAB4B	6.51e-96	-0.107618	0.746	0.204	1.78e-91	RAB4B
BCL9L	6.57e-96	0.280628	0.645	0.153	1.79e-91	BCL9L
CTSL	6.99e-96	0.124318	0.561	0.104	1.91e-91	CTSL
SMAP2	7.93e-96	0.371656	0.563	0.108	2.17e-91	SMAP2
MAPRE1	8.12e-96	0.123406	0.744	0.208	2.22e-91	MAPRE1
EIF4EBP1	8.44e-96	0.421429	0.6	0.13	2.3e-91	EIF4EBP1
RBIS	8.49e-96	0.354034	0.771	0.239	2.32e-91	RBIS
LMBRD2	8.7e-96	0.283211	0.542	0.093	2.38e-91	LMBRD2
TMEM127	8.83e-96	-0.23894	0.711	0.186	2.41e-91	TMEM127
ARCN1	9.18e-96	0.211399	0.786	0.234	2.51e-91	ARCN1
PQBP1	9.71e-96	0.343583	0.558	0.108	2.65e-91	PQBP1
WASHC3	1e-95	0.397385	0.667	0.164	2.74e-91	WASHC3
BCL7C	1e-95	0.132288	0.672	0.164	2.74e-91	BCL7C
ITPA	1.01e-95	0.117419	0.667	0.163	2.76e-91	ITPA
HTATSF1	1.07e-95	-0.324807	0.583	0.119	2.91e-91	HTATSF1
GMNN	1.07e-95	0.191563	0.524	0.085	2.92e-91	GMNN
IVD	1.11e-95	0.200409	0.642	0.147	3.03e-91	IVD
CPT2	1.16e-95	0.276838	0.541	0.095	3.17e-91	CPT2
DCTPP1	1.18e-95	0.198958	0.604	0.133	3.21e-91	DCTPP1
CHMP1A	1.2e-95	-0.130279	0.566	0.111	3.26e-91	CHMP1A
SELENOK	1.24e-95	0.688384	0.752	0.221	3.4e-91	SELENOK
KRT10	1.29e-95	0.639655	0.744	0.233	3.52e-91	KRT10
CPSF7	1.3e-95	0.376775	0.622	0.138	3.56e-91	CPSF7
PFKFB2	1.34e-95	0.18511	0.646	0.15	3.65e-91	PFKFB2
ACADM	1.35e-95	0.297693	0.677	0.172	3.69e-91	ACADM
KIN	1.36e-95	0.352791	0.581	0.118	3.72e-91	KIN
TPRA1	1.36e-95	0.211541	0.575	0.114	3.73e-91	TPRA1
PLOD1	1.36e-95	0.143918	0.656	0.156	3.73e-91	PLOD1
C12orf29	1.39e-95	0.284675	0.533	0.091	3.79e-91	C12orf29
CNOT8	1.39e-95	-0.162876	0.648	0.151	3.81e-91	CNOT8
DDX21	1.43e-95	0.447419	0.807	0.262	3.9e-91	DDX21
TOX4	1.48e-95	0.177038	0.74	0.205	4.03e-91	TOX4
C11orf68	1.53e-95	0.891473	0.483	0.066	4.19e-91	C11orf68
TMEM267	1.66e-95	0.309441	0.607	0.131	4.53e-91	TMEM267
EPPK1	1.81e-95	0.796481	0.606	0.137	4.94e-91	EPPK1
TIMM8B	1.82e-95	0.438142	0.734	0.215	4.98e-91	TIMM8B
FAM174C	1.83e-95	0.347583	0.717	0.198	4.99e-91	FAM174C
NR2F6	1.96e-95	0.107098	0.817	0.263	5.36e-91	NR2F6
SCRN2	1.97e-95	0.217893	0.544	0.1	5.38e-91	SCRN2
DDX54	2.02e-95	0.281222	0.583	0.119	5.52e-91	DDX54
NMRK1	2.04e-95	0.144913	0.626	0.143	5.56e-91	NMRK1
TMEM101	2.04e-95	0.397129	0.542	0.095	5.58e-91	TMEM101
SPR	2.08e-95	0.261445	0.574	0.114	5.68e-91	SPR
SPATA20	2.18e-95	0.103044	0.59	0.12	5.95e-91	SPATA20
CALU	2.24e-95	0.427737	0.827	0.263	6.11e-91	CALU
FMC1	2.27e-95	0.583141	0.54	0.095	6.21e-91	FMC1
SYTL4	2.36e-95	0.46831	0.789	0.244	6.46e-91	SYTL4
NOL11	2.4e-95	0.263206	0.539	0.094	6.56e-91	NOL11
HLA-F	2.43e-95	0.381772	0.592	0.125	6.63e-91	HLA-F
SLC25A36	2.44e-95	0.300912	0.801	0.246	6.67e-91	SLC25A36
MACO1	2.58e-95	0.125816	0.774	0.225	7.04e-91	MACO1
SWI5	2.64e-95	0.1625	0.763	0.222	7.21e-91	SWI5
SGPL1	2.68e-95	0.162811	0.749	0.209	7.33e-91	SGPL1
BBS7	2.7e-95	0.488367	0.57	0.111	7.36e-91	BBS7
MED1	2.73e-95	0.151089	0.692	0.176	7.47e-91	MED1
DYNC1LI1	2.76e-95	0.17745	0.625	0.14	7.55e-91	DYNC1LI1
DPCD	2.81e-95	0.395685	0.62	0.138	7.68e-91	DPCD
CCDC167	2.92e-95	0.558943	0.525	0.085	7.97e-91	CCDC167
UBE2J2	3.03e-95	-0.121415	0.662	0.159	8.27e-91	UBE2J2
ELP6	3.2e-95	0.310366	0.586	0.119	8.75e-91	ELP6
GADD45GIP1	3.29e-95	0.317254	0.712	0.202	8.97e-91	GADD45GIP1
MED7	3.3e-95	0.774948	0.491	0.071	9.01e-91	MED7
C12orf57	3.33e-95	0.483899	0.707	0.189	9.1e-91	C12orf57
FAM76A	3.39e-95	0.189156	0.562	0.105	9.27e-91	FAM76A
SYNJ2BP	3.55e-95	0.194025	0.801	0.261	9.68e-91	SYNJ2BP
PREPL	3.56e-95	0.256698	0.791	0.245	9.72e-91	PREPL
ZNF524	3.66e-95	0.525198	0.535	0.095	9.98e-91	ZNF524
PHF23	3.87e-95	0.102442	0.539	0.096	1.06e-90	PHF23
SKIL	3.88e-95	0.107072	0.782	0.242	1.06e-90	SKIL
TMEM208	3.95e-95	0.310926	0.735	0.214	1.08e-90	TMEM208
ZNRD2	3.99e-95	0.346364	0.485	0.069	1.09e-90	ZNRD2
ALKBH7	4.04e-95	0.247942	0.67	0.17	1.1e-90	ALKBH7
JUNB	4.12e-95	0.224535	0.637	0.156	1.12e-90	JUNB
MEX3C	4.23e-95	0.509587	0.527	0.088	1.16e-90	MEX3C
PODXL2	4.26e-95	0.494177	0.599	0.129	1.16e-90	PODXL2
EXOC3	4.38e-95	0.26006	0.585	0.117	1.2e-90	EXOC3
TMTC3	4.47e-95	0.217634	0.635	0.145	1.22e-90	TMTC3
H1-0	4.63e-95	0.315162	0.677	0.18	1.27e-90	H1-0
SARS1	4.66e-95	0.109046	0.757	0.222	1.27e-90	SARS1
SDAD1	5.38e-95	0.170246	0.748	0.204	1.47e-90	SDAD1
NAA10	5.66e-95	0.271863	0.688	0.182	1.55e-90	NAA10
AGL	6e-95	0.101896	0.585	0.115	1.64e-90	AGL
XBP1	6.52e-95	0.153082	0.734	0.21	1.78e-90	XBP1
PGM2L1	6.91e-95	0.363105	0.779	0.241	1.89e-90	PGM2L1
LRCH4	7.1e-95	0.200013	0.6	0.127	1.94e-90	LRCH4
KXD1	7.13e-95	-0.117397	0.617	0.139	1.95e-90	KXD1
SLC25A23	7.26e-95	0.101614	0.7	0.186	1.98e-90	SLC25A23
STOML2	7.31e-95	0.258855	0.679	0.176	2e-90	STOML2
UPF3B	7.61e-95	0.162565	0.611	0.136	2.08e-90	UPF3B
GAR1	8.09e-95	0.528819	0.52	0.09	2.21e-90	GAR1
DAXX	8.62e-95	1.13108	0.498	0.073	2.36e-90	DAXX
KLF9	8.71e-95	0.398071	0.533	0.093	2.38e-90	KLF9
DDX6	8.81e-95	0.393138	0.857	0.286	2.41e-90	DDX6
DLGAP1-AS1	9.45e-95	0.392822	0.592	0.125	2.58e-90	DLGAP1-AS1
GLT8D1	9.5e-95	0.337743	0.538	0.095	2.6e-90	GLT8D1
HNRNPUL1	9.82e-95	0.249592	0.75	0.214	2.68e-90	HNRNPUL1
SELENON	9.83e-95	0.192462	0.555	0.104	2.68e-90	SELENON
C1orf116	9.94e-95	0.29184	0.761	0.228	2.72e-90	C1orf116
SLC25A53	1.01e-94	0.250546	0.536	0.093	2.77e-90	SLC25A53
CD27-AS1	1.02e-94	0.471144	0.492	0.072	2.77e-90	CD27-AS1
NUDT16L1	1.03e-94	0.281219	0.599	0.129	2.82e-90	NUDT16L1
TMEM128	1.04e-94	0.51696	0.553	0.106	2.83e-90	TMEM128
ZRANB2	1.06e-94	0.326252	0.85	0.288	2.91e-90	ZRANB2
SMIM29	1.11e-94	0.198981	0.611	0.142	3.03e-90	SMIM29
NCOA5	1.13e-94	0.289247	0.581	0.116	3.08e-90	NCOA5
LBR	1.14e-94	0.301323	0.507	0.079	3.11e-90	LBR
SHC1	1.18e-94	0.220111	0.535	0.093	3.22e-90	SHC1
ANAPC7	1.32e-94	0.328339	0.601	0.128	3.62e-90	ANAPC7
PSMD11	1.46e-94	0.130067	0.824	0.258	3.99e-90	PSMD11
PLCB3	1.51e-94	0.312961	0.596	0.127	4.12e-90	PLCB3
PAF1	1.55e-94	0.84872	0.478	0.064	4.24e-90	PAF1
MAGT1	1.57e-94	0.179605	0.811	0.251	4.28e-90	MAGT1
LTA4H	1.65e-94	0.100785	0.741	0.204	4.5e-90	LTA4H
GALNT4	1.66e-94	0.206165	0.665	0.163	4.53e-90	GALNT4
MBD6	1.73e-94	0.116612	0.552	0.105	4.73e-90	MBD6
TRNT1	1.74e-94	0.12325	0.681	0.169	4.77e-90	TRNT1
ANAPC13	1.79e-94	0.34892	0.711	0.198	4.88e-90	ANAPC13
CASP2	1.84e-94	0.582763	0.519	0.085	5.03e-90	CASP2
ANKRD39	1.92e-94	0.278557	0.514	0.084	5.26e-90	ANKRD39
CS	1.96e-94	0.356462	0.721	0.197	5.34e-90	CS
GPR108	1.99e-94	-0.127539	0.629	0.142	5.44e-90	GPR108
PLOD3	2.09e-94	0.649127	0.556	0.105	5.7e-90	PLOD3
CAMK2N1	2.25e-94	0.607375	0.774	0.264	6.15e-90	CAMK2N1
ZBTB7B	2.43e-94	0.271751	0.606	0.133	6.65e-90	ZBTB7B
ARAF	2.62e-94	0.524254	0.509	0.079	7.16e-90	ARAF
RCC2	2.64e-94	0.129838	0.703	0.186	7.22e-90	RCC2
PPIC	2.72e-94	0.343432	0.735	0.214	7.44e-90	PPIC
SEC22C	2.8e-94	0.25578	0.522	0.089	7.64e-90	SEC22C
SPRY1	2.97e-94	0.53889	0.559	0.11	8.12e-90	SPRY1
ANKRD52	3.03e-94	0.616436	0.53	0.091	8.28e-90	ANKRD52
NDUFS3	3.04e-94	0.107878	0.677	0.172	8.3e-90	NDUFS3
FUT11	3.13e-94	0.700224	0.477	0.062	8.56e-90	FUT11
CLPTM1L	3.17e-94	0.314732	0.778	0.239	8.65e-90	CLPTM1L
LAGE3	3.28e-94	0.382111	0.682	0.181	8.97e-90	LAGE3
PSMB8	3.33e-94	0.110321	0.701	0.186	9.09e-90	PSMB8
WTAP	3.42e-94	0.152848	0.821	0.251	9.35e-90	WTAP
RBM12	3.54e-94	0.684201	0.509	0.08	9.67e-90	RBM12
ABCF1	3.77e-94	0.192298	0.768	0.235	1.03e-89	ABCF1
PPP1R8	4.13e-94	-0.365799	0.568	0.11	1.13e-89	PPP1R8
TBX3	4.17e-94	0.182296	0.624	0.142	1.14e-89	TBX3
PLIN3	4.32e-94	0.241395	0.751	0.215	1.18e-89	PLIN3
PSMD7	4.35e-94	0.424458	0.772	0.242	1.19e-89	PSMD7
RBM7	4.71e-94	0.297102	0.54	0.099	1.29e-89	RBM7
RAB22A	5.14e-94	0.178163	0.858	0.286	1.4e-89	RAB22A
ID2	5.35e-94	0.397088	0.593	0.131	1.46e-89	ID2
EDEM1	5.37e-94	0.477061	0.536	0.094	1.47e-89	EDEM1
PPIP5K2	5.46e-94	0.308139	0.632	0.148	1.49e-89	PPIP5K2
DNAL1	5.61e-94	0.227248	0.522	0.089	1.53e-89	DNAL1
TIMMDC1	5.64e-94	0.176465	0.79	0.243	1.54e-89	TIMMDC1
EAPP	6.05e-94	0.206233	0.794	0.242	1.65e-89	EAPP
KRIT1	6.41e-94	0.285187	0.713	0.188	1.75e-89	KRIT1
CNOT9	6.49e-94	0.200997	0.571	0.113	1.77e-89	CNOT9
CNIH1	6.65e-94	0.317508	0.771	0.235	1.82e-89	CNIH1
COMMD7	6.87e-94	0.318196	0.551	0.101	1.88e-89	COMMD7
PIGBOS1	6.9e-94	1.90072	0.434	0.043	1.89e-89	PIGBOS1
TBRG4	7.22e-94	0.152148	0.567	0.111	1.97e-89	TBRG4
MAEA	7.44e-94	-0.167071	0.672	0.163	2.03e-89	MAEA
ERLEC1	7.62e-94	0.395524	0.789	0.26	2.08e-89	ERLEC1
CCDC186	7.95e-94	0.347909	0.856	0.291	2.17e-89	CCDC186
NUBP2	8.19e-94	0.116665	0.565	0.112	2.24e-89	NUBP2
IFT25	8.38e-94	0.201146	0.786	0.245	2.29e-89	IFT25
COQ2	8.73e-94	0.278915	0.577	0.117	2.38e-89	COQ2
TIMM29	8.87e-94	0.497455	0.507	0.082	2.42e-89	TIMM29
BNIP3	9.14e-94	0.400972	0.623	0.147	2.5e-89	BNIP3
TCEA1	9.47e-94	0.324379	0.794	0.251	2.59e-89	TCEA1
HPF1	9.57e-94	0.144678	0.544	0.104	2.62e-89	HPF1
VPS72	9.89e-94	0.219104	0.559	0.11	2.7e-89	VPS72
HSD17B10	1.02e-93	-0.12552	0.598	0.126	2.79e-89	HSD17B10
PEX13	1.04e-93	0.106356	0.661	0.162	2.84e-89	PEX13
TGIF1	1.05e-93	0.396079	0.808	0.274	2.86e-89	TGIF1
INO80E	1.06e-93	0.425998	0.538	0.097	2.91e-89	INO80E
ENTPD7	1.08e-93	0.336381	0.664	0.168	2.95e-89	ENTPD7
ATPSCKMT	1.1e-93	0.440645	0.552	0.104	3.01e-89	ATPSCKMT
KNOP1	1.23e-93	0.199366	0.72	0.196	3.35e-89	KNOP1
SLC4A2	1.26e-93	0.606375	0.533	0.096	3.43e-89	SLC4A2
HAUS6	1.31e-93	0.19767	0.583	0.12	3.58e-89	HAUS6
CLPX	1.33e-93	-0.145033	0.668	0.164	3.62e-89	CLPX
OS9	1.34e-93	0.186138	0.784	0.237	3.67e-89	OS9
WAC-AS1	1.45e-93	0.197127	0.578	0.116	3.96e-89	WAC-AS1
GFUS	1.47e-93	0.111437	0.549	0.101	4.01e-89	GFUS
MAP3K7	1.55e-93	-0.10479	0.756	0.21	4.23e-89	MAP3K7
RLIM	1.66e-93	0.11923	0.587	0.123	4.53e-89	RLIM
SDHAF3	1.67e-93	0.194285	0.626	0.145	4.55e-89	SDHAF3
RBM42	1.68e-93	0.454625	0.557	0.106	4.59e-89	RBM42
RASSF4	1.69e-93	0.288361	0.555	0.106	4.61e-89	RASSF4
STAM2	1.73e-93	0.124435	0.729	0.198	4.74e-89	STAM2
KIAA1143	1.79e-93	0.243869	0.546	0.101	4.88e-89	KIAA1143
SDC1	1.96e-93	-0.155671	0.619	0.145	5.35e-89	SDC1
OCRL	2.02e-93	0.310857	0.543	0.101	5.52e-89	OCRL
RNF34	2.03e-93	0.10307	0.691	0.179	5.54e-89	RNF34
BRD9	2.04e-93	0.240907	0.647	0.157	5.56e-89	BRD9
POLG	2.08e-93	0.353441	0.585	0.122	5.68e-89	POLG
METTL26	2.1e-93	0.407713	0.71	0.195	5.73e-89	METTL26
ZCCHC10	2.19e-93	0.266148	0.749	0.215	5.98e-89	ZCCHC10
SPRYD7	2.19e-93	-0.24601	0.534	0.093	5.99e-89	SPRYD7
ZC3H8	2.25e-93	0.316444	0.564	0.111	6.15e-89	ZC3H8
UBE2N	2.6e-93	0.211011	0.826	0.268	7.11e-89	UBE2N
PSMD3	2.69e-93	-0.143071	0.697	0.18	7.36e-89	PSMD3
ORMDL2	2.74e-93	0.199749	0.716	0.199	7.5e-89	ORMDL2
ATP13A3	2.88e-93	0.107873	0.817	0.256	7.86e-89	ATP13A3
UXS1	2.92e-93	0.130475	0.796	0.243	7.98e-89	UXS1
BEX2	3.42e-93	0.564058	0.594	0.133	9.35e-89	BEX2
VANGL1	3.62e-93	0.144589	0.557	0.106	9.88e-89	VANGL1
CRELD2	3.64e-93	0.165556	0.603	0.135	9.94e-89	CRELD2
PHF20L1	3.7e-93	0.23003	0.807	0.244	1.01e-88	PHF20L1
EPG5	3.79e-93	0.225506	0.67	0.166	1.03e-88	EPG5
TRIQK	3.79e-93	0.389197	0.603	0.131	1.03e-88	TRIQK
TMX2	3.8e-93	0.107773	0.786	0.23	1.04e-88	TMX2
TWSG1	3.89e-93	0.201342	0.744	0.215	1.06e-88	TWSG1
H2AX	4.01e-93	0.149679	0.511	0.082	1.09e-88	H2AX
TMEM38B	4.74e-93	0.195792	0.568	0.113	1.29e-88	TMEM38B
SEPTIN11	4.9e-93	0.216143	0.691	0.183	1.34e-88	SEPTIN11
DLG3	5.44e-93	-0.167818	0.669	0.166	1.49e-88	DLG3
GPR180	5.72e-93	0.304569	0.58	0.117	1.56e-88	GPR180
ECI1	6.45e-93	0.119615	0.709	0.188	1.76e-88	ECI1
PTPN6	6.52e-93	0.114047	0.641	0.151	1.78e-88	PTPN6
UBXN1	6.79e-93	0.168731	0.709	0.194	1.85e-88	UBXN1
HIF1AN	6.89e-93	0.301733	0.683	0.176	1.88e-88	HIF1AN
TMEM42	7.16e-93	0.641906	0.477	0.066	1.96e-88	TMEM42
HNRNPA3	7.24e-93	0.382625	0.851	0.309	1.98e-88	HNRNPA3
PDP1	7.28e-93	0.255669	0.594	0.125	1.99e-88	PDP1
HMG20B	7.3e-93	-0.299352	0.684	0.177	1.99e-88	HMG20B
SMIM7	8.16e-93	0.276489	0.828	0.276	2.23e-88	SMIM7
RAB2B	8.45e-93	0.824807	0.505	0.08	2.31e-88	RAB2B
BAMBI	8.76e-93	0.146242	0.54	0.099	2.39e-88	BAMBI
DAZAP1	9.1e-93	-0.119992	0.716	0.199	2.49e-88	DAZAP1
MFSD1	9.21e-93	-0.163453	0.624	0.141	2.52e-88	MFSD1
SMARCD2	9.34e-93	0.214842	0.603	0.135	2.55e-88	SMARCD2
CCNB1IP1	9.45e-93	-0.315789	0.611	0.136	2.58e-88	CCNB1IP1
EMC7	9.62e-93	0.284628	0.729	0.209	2.63e-88	EMC7
EIF5	9.79e-93	0.424063	0.842	0.291	2.68e-88	EIF5
HAT1	1.01e-92	0.414125	0.588	0.126	2.77e-88	HAT1
SGCB	1.05e-92	0.193532	0.534	0.094	2.85e-88	SGCB
MAPKAPK5	1.09e-92	0.253073	0.629	0.146	2.97e-88	MAPKAPK5
TRIM25	1.1e-92	0.150749	0.764	0.229	2.99e-88	TRIM25
TSKU	1.14e-92	0.403871	0.546	0.106	3.12e-88	TSKU
FBXW5	1.16e-92	-0.258645	0.713	0.194	3.18e-88	FBXW5
KCTD5	1.19e-92	0.347895	0.587	0.125	3.26e-88	KCTD5
UTP18	1.22e-92	0.216311	0.556	0.108	3.33e-88	UTP18
PTRHD1	1.39e-92	0.335502	0.685	0.183	3.8e-88	PTRHD1
SLC6A8	1.41e-92	0.322586	0.609	0.137	3.87e-88	SLC6A8
UGGT1	1.42e-92	0.115626	0.706	0.183	3.89e-88	UGGT1
REST	1.5e-92	0.135765	0.782	0.233	4.1e-88	REST
CREBL2	1.5e-92	0.27102	0.578	0.12	4.1e-88	CREBL2
NSMCE3	1.65e-92	0.820339	0.489	0.074	4.5e-88	NSMCE3
CNBP	1.72e-92	0.489853	0.838	0.296	4.71e-88	CNBP
NUDT15	1.83e-92	0.210075	0.542	0.101	4.99e-88	NUDT15
C2orf69	1.86e-92	-0.169271	0.526	0.091	5.07e-88	C2orf69
NUP62	1.87e-92	0.227037	0.498	0.077	5.1e-88	NUP62
LPCAT4	1.89e-92	0.104812	0.677	0.174	5.17e-88	LPCAT4
NFU1	1.9e-92	0.126429	0.663	0.164	5.18e-88	NFU1
TMEM120A	2.06e-92	-0.286331	0.557	0.107	5.62e-88	TMEM120A
MYADM	2.11e-92	0.626632	0.519	0.093	5.76e-88	MYADM
NOL8	2.16e-92	0.387544	0.552	0.107	5.91e-88	NOL8
OPN3	2.34e-92	0.358013	0.611	0.138	6.4e-88	OPN3
TRAF4	2.4e-92	-0.152002	0.734	0.206	6.55e-88	TRAF4
METTL25B	2.69e-92	0.773964	0.5	0.079	7.36e-88	METTL25B
HMGN3	2.87e-92	0.62896	0.731	0.221	7.83e-88	HMGN3
TCEAL4	2.87e-92	0.354639	0.638	0.157	7.85e-88	TCEAL4
TMEM53	2.92e-92	0.253407	0.574	0.115	7.97e-88	TMEM53
FDXR	3.01e-92	0.31597	0.526	0.093	8.24e-88	FDXR
DHRS11	3.07e-92	0.19874	0.572	0.119	8.39e-88	DHRS11
NSMCE4A	3.13e-92	-0.168145	0.496	0.077	8.54e-88	NSMCE4A
KMT5A	3.19e-92	0.199541	0.557	0.113	8.72e-88	KMT5A
TP53RK	3.2e-92	0.549393	0.508	0.081	8.75e-88	TP53RK
ZNG1E	3.24e-92	0.303857	0.708	0.192	8.84e-88	ZNG1E
ADH5	3.36e-92	-0.122336	0.659	0.163	9.18e-88	ADH5
LACTB2	3.55e-92	0.278795	0.811	0.268	9.7e-88	LACTB2
HNRNPF	3.67e-92	0.240125	0.813	0.26	1e-87	HNRNPF
POLE3	3.71e-92	0.346997	0.529	0.097	1.01e-87	POLE3
NEU1	3.75e-92	0.187525	0.738	0.22	1.02e-87	NEU1
DENR	3.75e-92	0.202459	0.8	0.249	1.02e-87	DENR
DNASE2	3.75e-92	0.515621	0.492	0.076	1.02e-87	DNASE2
MVB12A	3.86e-92	-0.133749	0.611	0.136	1.05e-87	MVB12A
ENY2	3.97e-92	0.568193	0.813	0.285	1.08e-87	ENY2
MOGS	3.97e-92	-0.227744	0.62	0.141	1.09e-87	MOGS
APEX1	4.27e-92	0.398329	0.699	0.198	1.17e-87	APEX1
PKP3	4.3e-92	-0.123625	0.633	0.148	1.17e-87	PKP3
ATP6V1B2	4.33e-92	0.190734	0.577	0.12	1.18e-87	ATP6V1B2
NR1D2	4.42e-92	0.247208	0.655	0.164	1.21e-87	NR1D2
DYNLT2B	4.57e-92	0.919233	0.514	0.088	1.25e-87	DYNLT2B
ATIC	4.65e-92	0.172016	0.663	0.163	1.27e-87	ATIC
DNAJC8	4.75e-92	0.216033	0.774	0.24	1.3e-87	DNAJC8
REXO2	4.88e-92	0.426848	0.739	0.221	1.33e-87	REXO2
ZNF428	5.67e-92	-0.263987	0.677	0.17	1.55e-87	ZNF428
DAG1	5.68e-92	0.189686	0.8	0.253	1.55e-87	DAG1
AKT1	5.88e-92	-0.101248	0.631	0.148	1.61e-87	AKT1
IST1	6.09e-92	0.321999	0.873	0.299	1.66e-87	IST1
MARCHF2	6.83e-92	0.268895	0.766	0.227	1.87e-87	MARCHF2
CFAP36	6.95e-92	0.180852	0.703	0.189	1.9e-87	CFAP36
LSG1	6.95e-92	0.181344	0.582	0.123	1.9e-87	LSG1
SNRNP40	7e-92	0.384124	0.634	0.151	1.91e-87	SNRNP40
ITGB1BP1	7.05e-92	-0.178875	0.67	0.168	1.93e-87	ITGB1BP1
PMPCA	7.07e-92	-0.106917	0.6	0.134	1.93e-87	PMPCA
TSFM	7.13e-92	0.13641	0.56	0.11	1.95e-87	TSFM
ZNF703	7.37e-92	0.161756	0.762	0.238	2.01e-87	ZNF703
SDHAF4	7.51e-92	0.113737	0.581	0.123	2.05e-87	SDHAF4
PDE4DIP	7.85e-92	0.114823	0.537	0.097	2.15e-87	PDE4DIP
XRN2	7.97e-92	0.307751	0.83	0.285	2.18e-87	XRN2
SSU72	8.2e-92	0.326396	0.781	0.256	2.24e-87	SSU72
MSL1	8.27e-92	-0.150492	0.687	0.18	2.26e-87	MSL1
SBDS	8.64e-92	0.363733	0.76	0.246	2.36e-87	SBDS
UBE2T	8.71e-92	0.486163	0.501	0.081	2.38e-87	UBE2T
MIR22HG	8.78e-92	0.547628	0.506	0.08	2.4e-87	MIR22HG
SLC3A2	8.8e-92	0.254802	0.647	0.16	2.4e-87	SLC3A2
SEPHS1	9.21e-92	0.48332	0.495	0.076	2.52e-87	SEPHS1
SYT13	9.24e-92	0.45466	0.563	0.116	2.52e-87	SYT13
ENDOG	9.29e-92	-0.326676	0.578	0.122	2.54e-87	ENDOG
NIT2	1.01e-91	0.125957	0.608	0.139	2.76e-87	NIT2
GOLIM4	1.18e-91	0.237244	0.841	0.287	3.22e-87	GOLIM4
SELENOS	1.25e-91	0.413508	0.816	0.281	3.41e-87	SELENOS
IQCE	1.25e-91	0.187613	0.689	0.184	3.41e-87	IQCE
CCDC9B	1.28e-91	0.346518	0.544	0.104	3.51e-87	CCDC9B
PRRC2A	1.31e-91	0.227516	0.66	0.165	3.57e-87	PRRC2A
PSMA5	1.35e-91	0.22563	0.817	0.274	3.69e-87	PSMA5
CSRNP2	1.39e-91	0.512337	0.518	0.088	3.79e-87	CSRNP2
ACOT13	1.42e-91	0.103903	0.675	0.181	3.88e-87	ACOT13
GTF2H1	1.44e-91	0.192355	0.643	0.15	3.95e-87	GTF2H1
MKRN1	1.45e-91	0.189451	0.808	0.248	3.95e-87	MKRN1
NIT1	1.49e-91	0.272973	0.557	0.112	4.07e-87	NIT1
HDGFL2	1.52e-91	0.249414	0.54	0.099	4.15e-87	HDGFL2
EMC6	1.75e-91	0.347791	0.74	0.225	4.79e-87	EMC6
HOXA5	1.87e-91	0.194881	0.504	0.08	5.1e-87	HOXA5
SLC35F5	1.92e-91	0.108447	0.846	0.284	5.23e-87	SLC35F5
OSBPL8	1.99e-91	0.306836	0.799	0.252	5.45e-87	OSBPL8
AK2	2.07e-91	0.271472	0.77	0.23	5.66e-87	AK2
SMAD5	2.24e-91	0.278345	0.786	0.244	6.12e-87	SMAD5
PDPK1	2.3e-91	0.108396	0.768	0.227	6.27e-87	PDPK1
C1GALT1C1	2.4e-91	-0.338868	0.641	0.152	6.57e-87	C1GALT1C1
YDJC	2.47e-91	0.434963	0.5	0.082	6.75e-87	YDJC
LETM1	2.49e-91	0.120838	0.745	0.21	6.79e-87	LETM1
DECR2	2.49e-91	-0.424097	0.564	0.111	6.81e-87	DECR2
TMA16	2.6e-91	0.257752	0.607	0.137	7.09e-87	TMA16
SSBP1	2.65e-91	0.404533	0.806	0.269	7.23e-87	SSBP1
PLEK2	2.68e-91	0.355392	0.506	0.082	7.31e-87	PLEK2
MSL3	2.68e-91	0.543892	0.491	0.076	7.33e-87	MSL3
PRKCSH	2.7e-91	-0.147589	0.75	0.215	7.37e-87	PRKCSH
VAT1	2.7e-91	0.193857	0.681	0.187	7.38e-87	VAT1
RUNDC1	2.72e-91	0.114156	0.606	0.134	7.44e-87	RUNDC1
NDUFAF3	2.76e-91	0.110798	0.722	0.207	7.55e-87	NDUFAF3
METAP1	2.78e-91	-0.245422	0.71	0.194	7.6e-87	METAP1
MAN2B2	3.02e-91	0.110849	0.624	0.146	8.25e-87	MAN2B2
OTUB1	3.04e-91	-0.125868	0.73	0.205	8.29e-87	OTUB1
CEBPZOS	3.11e-91	-0.107839	0.798	0.251	8.5e-87	CEBPZOS
SCNM1	3.18e-91	1.1801	0.48	0.07	8.68e-87	SCNM1
THEM4	3.24e-91	0.409133	0.6	0.135	8.85e-87	THEM4
MFN2	3.28e-91	-0.176101	0.651	0.162	8.97e-87	MFN2
UBQLN2	3.37e-91	0.385401	0.499	0.08	9.2e-87	UBQLN2
MPST	3.55e-91	0.102979	0.748	0.219	9.69e-87	MPST
PIGS	3.6e-91	0.246153	0.544	0.101	9.83e-87	PIGS
NUDT2	3.89e-91	-0.115894	0.629	0.148	1.06e-86	NUDT2
DHRS4-AS1	3.91e-91	0.692095	0.552	0.112	1.07e-86	DHRS4-AS1
LYSMD2	3.98e-91	0.773672	0.494	0.078	1.09e-86	LYSMD2
ZPR1	3.98e-91	0.341298	0.521	0.093	1.09e-86	ZPR1
EIF4A3	4.23e-91	-0.101464	0.57	0.115	1.16e-86	EIF4A3
TVP23B	4.25e-91	0.229541	0.656	0.162	1.16e-86	TVP23B
TBC1D8B	4.38e-91	0.487581	0.538	0.101	1.2e-86	TBC1D8B
CILK1	4.57e-91	0.177101	0.588	0.127	1.25e-86	CILK1
NADK	4.62e-91	-0.190677	0.733	0.207	1.26e-86	NADK
TBC1D10B	4.79e-91	0.83397	0.499	0.082	1.31e-86	TBC1D10B
NDUFB9	4.97e-91	0.342312	0.766	0.239	1.36e-86	NDUFB9
MZF1	4.98e-91	0.27956	0.609	0.138	1.36e-86	MZF1
CCT2	5.62e-91	0.267823	0.761	0.238	1.54e-86	CCT2
SRSF3	6.07e-91	0.141499	0.825	0.286	1.66e-86	SRSF3
STARD10	6.21e-91	0.191792	0.677	0.179	1.7e-86	STARD10
PPP6C	6.62e-91	-0.117313	0.77	0.226	1.81e-86	PPP6C
MAP3K11	6.74e-91	0.194723	0.609	0.139	1.84e-86	MAP3K11
PLGRKT	7.18e-91	0.119267	0.694	0.187	1.96e-86	PLGRKT
YTHDF2	7.22e-91	0.260932	0.844	0.289	1.97e-86	YTHDF2
CASP7	7.23e-91	0.278665	0.624	0.147	1.97e-86	CASP7
GSTO2	7.6e-91	0.17089	0.61	0.139	2.08e-86	GSTO2
C2orf76	8.55e-91	0.200223	0.574	0.117	2.34e-86	C2orf76
FKBP14	9.17e-91	0.213097	0.559	0.112	2.5e-86	FKBP14
MBD1	9.37e-91	0.271046	0.581	0.126	2.56e-86	MBD1
PA2G4	1.01e-90	0.350952	0.775	0.254	2.75e-86	PA2G4
ZDHHC12-DT	1.06e-90	0.655572	0.478	0.07	2.89e-86	ZDHHC12-DT
MED11	1.07e-90	0.497231	0.503	0.083	2.91e-86	MED11
BCL3	1.09e-90	0.593733	0.548	0.11	2.97e-86	BCL3
YRDC	1.1e-90	0.36479	0.477	0.069	3.01e-86	YRDC
ALDH3B1	1.13e-90	-0.117179	0.63	0.151	3.1e-86	ALDH3B1
EXOSC4	1.14e-90	0.181489	0.563	0.116	3.12e-86	EXOSC4
POLR1F	1.19e-90	0.317172	0.551	0.108	3.25e-86	POLR1F
PTMS	1.27e-90	0.544708	0.611	0.146	3.46e-86	PTMS
CGRRF1	1.39e-90	0.657378	0.499	0.081	3.8e-86	CGRRF1
C6orf136	1.4e-90	-0.166136	0.529	0.097	3.81e-86	C6orf136
NAPRT	1.44e-90	0.245995	0.609	0.142	3.93e-86	NAPRT
DFFA	1.45e-90	0.219401	0.674	0.175	3.95e-86	DFFA
BOD1	1.65e-90	-0.186813	0.524	0.094	4.5e-86	BOD1
UBQLN4	1.84e-90	0.402906	0.48	0.068	5.02e-86	UBQLN4
EFNB2	1.94e-90	0.15089	0.765	0.229	5.3e-86	EFNB2
NOP16	2.03e-90	0.373587	0.53	0.099	5.55e-86	NOP16
PRMT5	2.07e-90	0.124373	0.525	0.093	5.65e-86	PRMT5
KIFBP	2.11e-90	-0.284078	0.594	0.128	5.75e-86	KIFBP
UBA3	2.11e-90	0.213706	0.748	0.217	5.77e-86	UBA3
CCDC32	2.21e-90	-0.189315	0.726	0.199	6.03e-86	CCDC32
FAS	2.32e-90	0.129567	0.654	0.16	6.35e-86	FAS
MORN2	2.43e-90	0.13043	0.52	0.093	6.63e-86	MORN2
USP14	2.46e-90	0.264543	0.808	0.256	6.72e-86	USP14
CISD1	2.47e-90	0.238989	0.711	0.202	6.74e-86	CISD1
TUBGCP2	2.47e-90	-0.162364	0.66	0.16	6.76e-86	TUBGCP2
CAV2	2.54e-90	0.203529	0.673	0.184	6.94e-86	CAV2
IAH1	2.75e-90	0.132006	0.734	0.217	7.52e-86	IAH1
FDX2	2.88e-90	0.72837	0.508	0.084	7.87e-86	FDX2
ATF4	2.94e-90	0.331156	0.787	0.263	8.02e-86	ATF4
AHSA1	2.96e-90	-0.357672	0.68	0.177	8.1e-86	AHSA1
GOLPH3	2.99e-90	0.255573	0.853	0.283	8.17e-86	GOLPH3
BRD8	3.05e-90	-0.2992	0.568	0.115	8.33e-86	BRD8
OMA1	3.08e-90	0.609065	0.485	0.078	8.42e-86	OMA1
MECP2	3.14e-90	0.249549	0.73	0.205	8.57e-86	MECP2
NHLRC2	3.18e-90	0.108838	0.643	0.156	8.68e-86	NHLRC2
MTFMT	3.21e-90	0.128407	0.726	0.205	8.77e-86	MTFMT
TMEM242	3.3e-90	0.176893	0.654	0.163	9.02e-86	TMEM242
OAZ2	3.44e-90	0.104248	0.679	0.183	9.4e-86	OAZ2
ZNF302	3.45e-90	0.601846	0.553	0.11	9.44e-86	ZNF302
NSMF	3.55e-90	-0.137717	0.611	0.145	9.69e-86	NSMF
NMD3	3.73e-90	0.316993	0.572	0.12	1.02e-85	NMD3
HUS1	4.12e-90	0.61456	0.506	0.085	1.13e-85	HUS1
TTPAL	4.14e-90	0.367268	0.484	0.071	1.13e-85	TTPAL
TPGS2	4.15e-90	0.282236	0.685	0.189	1.13e-85	TPGS2
GTPBP6	4.89e-90	0.191858	0.534	0.099	1.34e-85	GTPBP6
CCNC	5.02e-90	0.161998	0.827	0.265	1.37e-85	CCNC
WIZ	5.42e-90	0.256547	0.496	0.078	1.48e-85	WIZ
MCFD2	5.5e-90	0.12276	0.772	0.239	1.5e-85	MCFD2
TRAPPC6A	5.56e-90	0.272126	0.531	0.101	1.52e-85	TRAPPC6A
ENSG00000291214	5.59e-90	0.237011	0.668	0.17	1.53e-85	ENSG00000291214
HMGXB4	5.9e-90	0.123888	0.694	0.188	1.61e-85	HMGXB4
SACM1L	6e-90	0.103885	0.643	0.157	1.64e-85	SACM1L
YY1AP1	6.38e-90	-0.271976	0.639	0.152	1.74e-85	YY1AP1
SAMD1	6.43e-90	0.926243	0.469	0.066	1.76e-85	SAMD1
NME4	6.74e-90	0.238482	0.676	0.182	1.84e-85	NME4
SOX9	6.9e-90	0.416875	0.772	0.252	1.88e-85	SOX9
EID2	7.25e-90	0.937548	0.468	0.067	1.98e-85	EID2
PABIR1	7.35e-90	0.700038	0.468	0.065	2.01e-85	PABIR1
NOB1	7.46e-90	0.299741	0.509	0.088	2.04e-85	NOB1
TUBB2A	8e-90	0.399947	0.57	0.123	2.19e-85	TUBB2A
CNN3	8.67e-90	0.428319	0.649	0.171	2.37e-85	CNN3
CXorf38	8.69e-90	0.241736	0.569	0.119	2.38e-85	CXorf38
TMEM106B	8.87e-90	0.556132	0.824	0.298	2.42e-85	TMEM106B
LYAR	8.93e-90	0.107735	0.53	0.101	2.44e-85	LYAR
NDUFAF4	9.34e-90	0.338488	0.55	0.106	2.55e-85	NDUFAF4
EIF3J	9.53e-90	0.282833	0.786	0.244	2.6e-85	EIF3J
TMEM243	9.57e-90	0.288283	0.54	0.104	2.61e-85	TMEM243
PDCL3	9.75e-90	0.305848	0.509	0.087	2.66e-85	PDCL3
SCML1	9.78e-90	0.443389	0.492	0.079	2.67e-85	SCML1
EIF4EBP3	9.89e-90	0.717344	0.492	0.081	2.7e-85	EIF4EBP3
SRM	1.04e-89	0.454553	0.606	0.141	2.84e-85	SRM
CARHSP1	1.05e-89	0.238348	0.776	0.244	2.87e-85	CARHSP1
GSTZ1	1.06e-89	0.122187	0.57	0.123	2.9e-85	GSTZ1
ZBTB41	1.12e-89	0.289784	0.506	0.088	3.05e-85	ZBTB41
YIPF3	1.13e-89	0.272374	0.742	0.225	3.09e-85	YIPF3
MCM3AP	1.14e-89	0.146326	0.648	0.158	3.1e-85	MCM3AP
HYAL2	1.19e-89	-0.157711	0.696	0.189	3.26e-85	HYAL2
ATXN3	1.26e-89	0.227846	0.643	0.157	3.44e-85	ATXN3
SLC35B1	1.34e-89	0.10763	0.573	0.124	3.65e-85	SLC35B1
TRIM22	1.34e-89	0.155258	0.727	0.21	3.67e-85	TRIM22
MOSPD1	1.36e-89	0.315208	0.564	0.114	3.72e-85	MOSPD1
RSRC2	1.37e-89	0.202458	0.827	0.272	3.73e-85	RSRC2
CCPG1	1.39e-89	0.138132	0.82	0.267	3.81e-85	CCPG1
RIT1	1.45e-89	0.233806	0.536	0.101	3.95e-85	RIT1
DUSP11	1.53e-89	0.252759	0.583	0.128	4.17e-85	DUSP11
ARL16	1.53e-89	0.597206	0.549	0.106	4.19e-85	ARL16
RSL1D1	1.54e-89	0.192846	0.703	0.198	4.22e-85	RSL1D1
SERINC1	1.55e-89	0.396624	0.828	0.288	4.24e-85	SERINC1
STK25	1.56e-89	-0.174367	0.688	0.181	4.26e-85	STK25
EGR1	1.67e-89	0.970665	0.536	0.111	4.57e-85	EGR1
NELFB	1.92e-89	0.11304	0.625	0.15	5.24e-85	NELFB
OSER1	2.03e-89	0.345465	0.52	0.095	5.54e-85	OSER1
CCDC137	2.04e-89	0.540724	0.487	0.076	5.58e-85	CCDC137
CES2	2.35e-89	0.146563	0.756	0.233	6.42e-85	CES2
B4GALT7	2.36e-89	0.488824	0.484	0.076	6.43e-85	B4GALT7
GPN3	2.51e-89	-0.24959	0.487	0.076	6.87e-85	GPN3
EIF3G	2.54e-89	0.375979	0.735	0.217	6.95e-85	EIF3G
TRUB2	2.58e-89	0.321038	0.518	0.09	7.05e-85	TRUB2
VEGFA	2.75e-89	0.41487	0.572	0.12	7.5e-85	VEGFA
LYRM7	2.96e-89	0.125141	0.575	0.125	8.07e-85	LYRM7
CHD8	3.09e-89	0.159949	0.759	0.221	8.45e-85	CHD8
POLR3E	3.16e-89	0.189768	0.572	0.12	8.65e-85	POLR3E
NFS1	3.26e-89	0.175335	0.514	0.092	8.9e-85	NFS1
MARCHF6	3.34e-89	0.158762	0.859	0.295	9.12e-85	MARCHF6
TRIM13	3.36e-89	0.150293	0.682	0.184	9.17e-85	TRIM13
TFRC	3.42e-89	0.177614	0.746	0.222	9.35e-85	TFRC
HOOK1	3.51e-89	0.207816	0.531	0.097	9.59e-85	HOOK1
ANKRD10	3.69e-89	0.171663	0.8	0.249	1.01e-84	ANKRD10
POM121C	3.83e-89	0.232839	0.74	0.214	1.05e-84	POM121C
TAF7	3.84e-89	0.289959	0.791	0.264	1.05e-84	TAF7
ADIPOR1	3.88e-89	0.209057	0.761	0.235	1.06e-84	ADIPOR1
TAF8	4.06e-89	0.666555	0.514	0.089	1.11e-84	TAF8
ANP32E	4.26e-89	0.432612	0.491	0.079	1.16e-84	ANP32E
POLR2J	4.52e-89	0.270111	0.72	0.208	1.24e-84	POLR2J
CLK3	4.6e-89	0.646427	0.54	0.105	1.26e-84	CLK3
NUCKS1	5.09e-89	0.631161	0.861	0.371	1.39e-84	NUCKS1
DUSP6	5.11e-89	0.434899	0.735	0.227	1.4e-84	DUSP6
C1orf43	5.16e-89	0.184021	0.799	0.262	1.41e-84	C1orf43
NUDT12	5.18e-89	0.308108	0.54	0.105	1.42e-84	NUDT12
FYCO1	5.23e-89	0.118772	0.605	0.137	1.43e-84	FYCO1
PIGF	5.53e-89	0.394542	0.802	0.258	1.51e-84	PIGF
ODR4	5.78e-89	0.167665	0.669	0.179	1.58e-84	ODR4
CCDC68	5.84e-89	0.153333	0.658	0.17	1.59e-84	CCDC68
SNX1	6.18e-89	0.237405	0.82	0.267	1.69e-84	SNX1
EIF3L	6.21e-89	0.363028	0.782	0.262	1.7e-84	EIF3L
FRMD8	6.43e-89	-0.198995	0.675	0.173	1.76e-84	FRMD8
TAP2	6.82e-89	-0.115108	0.56	0.115	1.86e-84	TAP2
ZHX1	6.83e-89	0.468261	0.541	0.105	1.87e-84	ZHX1
YTHDF3	6.86e-89	0.186287	0.838	0.276	1.87e-84	YTHDF3
NUS1	7.38e-89	-0.1022	0.722	0.199	2.02e-84	NUS1
PNMA1	7.43e-89	0.253865	0.504	0.085	2.03e-84	PNMA1
TMEM33	7.54e-89	0.148978	0.814	0.28	2.06e-84	TMEM33
CD47	7.64e-89	0.347942	0.834	0.287	2.09e-84	CD47
ZBTB44	7.68e-89	0.109483	0.798	0.253	2.1e-84	ZBTB44
CNPPD1	8.07e-89	0.433492	0.517	0.093	2.2e-84	CNPPD1
CYB561	8.44e-89	0.251118	0.564	0.124	2.3e-84	CYB561
RNF145	8.63e-89	0.153862	0.692	0.193	2.36e-84	RNF145
CCNQ	8.76e-89	0.688219	0.469	0.069	2.39e-84	CCNQ
ELOVL5	9.36e-89	-0.35013	0.67	0.176	2.56e-84	ELOVL5
HLTF	9.52e-89	0.226852	0.586	0.135	2.6e-84	HLTF
ECH1	9.6e-89	0.242483	0.715	0.212	2.62e-84	ECH1
DUT	9.96e-89	0.300479	0.683	0.193	2.72e-84	DUT
PGAP4	1.07e-88	0.333204	0.489	0.08	2.92e-84	PGAP4
RETSAT	1.11e-88	-0.221639	0.751	0.222	3.04e-84	RETSAT
ARHGDIA	1.11e-88	0.336165	0.761	0.24	3.04e-84	ARHGDIA
GFM2	1.14e-88	0.132012	0.634	0.157	3.13e-84	GFM2
ESYT1	1.15e-88	0.108475	0.555	0.116	3.15e-84	ESYT1
SSBP4	1.17e-88	0.267677	0.505	0.089	3.19e-84	SSBP4
PARD6B	1.17e-88	0.327021	0.846	0.286	3.21e-84	PARD6B
ZNF12	1.2e-88	0.477853	0.543	0.112	3.27e-84	ZNF12
PSMG1	1.31e-88	0.757877	0.473	0.071	3.57e-84	PSMG1
AEN	1.5e-88	0.36941	0.498	0.084	4.1e-84	AEN
CDKN1A	1.55e-88	0.62532	0.786	0.288	4.22e-84	CDKN1A
TMEM18	1.55e-88	0.432169	0.497	0.083	4.23e-84	TMEM18
SAMM50	1.76e-88	0.136304	0.608	0.141	4.8e-84	SAMM50
VAMP5	1.76e-88	0.153444	0.589	0.138	4.82e-84	VAMP5
RSPRY1	1.77e-88	-0.129027	0.744	0.212	4.83e-84	RSPRY1
ALDH9A1	1.79e-88	-0.350066	0.597	0.134	4.88e-84	ALDH9A1
NIPSNAP3A	1.85e-88	0.208594	0.51	0.088	5.05e-84	NIPSNAP3A
CDC42EP1	1.95e-88	0.382914	0.57	0.125	5.32e-84	CDC42EP1
PFDN1	1.95e-88	-0.164806	0.795	0.242	5.33e-84	PFDN1
SCRN1	2.04e-88	0.480336	0.584	0.131	5.58e-84	SCRN1
DHPS	2.11e-88	-0.134358	0.589	0.131	5.77e-84	DHPS
ZBTB43	2.12e-88	0.604447	0.571	0.124	5.8e-84	ZBTB43
GOSR1	2.21e-88	0.13076	0.779	0.244	6.03e-84	GOSR1
DDX42	2.21e-88	0.125793	0.758	0.222	6.03e-84	DDX42
NGLY1	2.23e-88	0.12359	0.692	0.185	6.1e-84	NGLY1
FKBP9	2.31e-88	0.167966	0.796	0.252	6.31e-84	FKBP9
SUMO1	2.39e-88	0.655299	0.825	0.311	6.53e-84	SUMO1
IDH3G	2.45e-88	-0.275704	0.569	0.118	6.7e-84	IDH3G
EXOSC7	2.52e-88	0.200492	0.623	0.15	6.89e-84	EXOSC7
PLP2	2.53e-88	0.369541	0.511	0.094	6.92e-84	PLP2
RANBP1	2.71e-88	0.360433	0.732	0.225	7.42e-84	RANBP1
CFAP68	2.76e-88	0.580052	0.555	0.115	7.54e-84	CFAP68
KDELR2	2.77e-88	0.354694	0.777	0.251	7.56e-84	KDELR2
SLC39A10	2.86e-88	0.232058	0.555	0.114	7.8e-84	SLC39A10
BET1L	2.89e-88	0.125578	0.501	0.088	7.9e-84	BET1L
POLR2C	3.14e-88	0.45036	0.542	0.106	8.58e-84	POLR2C
YBEY	3.16e-88	0.186675	0.578	0.128	8.63e-84	YBEY
TMEM238	3.2e-88	0.264313	0.728	0.217	8.75e-84	TMEM238
VKORC1L1	3.29e-88	0.193737	0.729	0.206	8.99e-84	VKORC1L1
RAP2C	3.31e-88	0.528375	0.475	0.072	9.04e-84	RAP2C
KLHL42	3.46e-88	-0.116523	0.587	0.133	9.46e-84	KLHL42
RAB18	3.67e-88	0.245393	0.839	0.283	1e-83	RAB18
MUC20	3.71e-88	0.385461	0.774	0.254	1.01e-83	MUC20
AKT2	4.17e-88	0.272377	0.57	0.122	1.14e-83	AKT2
PLBD2	4.27e-88	0.139989	0.523	0.1	1.17e-83	PLBD2
PET117	4.32e-88	0.949864	0.487	0.08	1.18e-83	PET117
TMED4	4.36e-88	0.244368	0.766	0.239	1.19e-83	TMED4
FXN	4.52e-88	0.583588	0.589	0.136	1.23e-83	FXN
BLVRB	4.72e-88	0.52033	0.524	0.097	1.29e-83	BLVRB
COL18A1	4.99e-88	0.60731	0.703	0.208	1.36e-83	COL18A1
GRSF1	5.02e-88	0.20971	0.794	0.255	1.37e-83	GRSF1
SYPL1	6.2e-88	0.248224	0.768	0.252	1.69e-83	SYPL1
SDHAF1	6.46e-88	0.427817	0.458	0.066	1.76e-83	SDHAF1
HOXA13	6.65e-88	0.265334	0.582	0.135	1.82e-83	HOXA13
TAF6	6.77e-88	1.01204	0.457	0.062	1.85e-83	TAF6
TTC14	6.85e-88	-0.166522	0.743	0.221	1.87e-83	TTC14
UFD1	7.13e-88	-0.186366	0.744	0.217	1.95e-83	UFD1
ZNF260	7.45e-88	0.776147	0.465	0.066	2.03e-83	ZNF260
HILPDA	7.64e-88	0.876895	0.465	0.07	2.09e-83	HILPDA
TRABD	8.14e-88	-0.156436	0.585	0.129	2.22e-83	TRABD
TMEM115	8.26e-88	0.470773	0.497	0.084	2.26e-83	TMEM115
TCEA2	8.4e-88	0.456267	0.514	0.095	2.3e-83	TCEA2
PHLDA1	9.21e-88	0.670258	0.759	0.263	2.51e-83	PHLDA1
CBLL1	9.54e-88	0.219863	0.502	0.085	2.6e-83	CBLL1
SEC11C	9.62e-88	0.393139	0.72	0.217	2.63e-83	SEC11C
DERA	9.69e-88	0.134662	0.646	0.163	2.65e-83	DERA
LEPROTL1	9.92e-88	0.168108	0.763	0.232	2.71e-83	LEPROTL1
MIX23	1.07e-87	-0.255124	0.533	0.103	2.92e-83	MIX23
PFKM	1.09e-87	0.504036	0.518	0.091	2.98e-83	PFKM
CCDC112	1.11e-87	-0.13976	0.537	0.106	3.04e-83	CCDC112
NAPA	1.13e-87	-0.212176	0.676	0.18	3.08e-83	NAPA
ENSG00000291174	1.24e-87	0.442213	0.62	0.159	3.38e-83	ENSG00000291174
PNP	1.24e-87	0.762373	0.484	0.079	3.38e-83	PNP
FKBP3	1.28e-87	-0.106326	0.753	0.232	3.51e-83	FKBP3
USP38	1.3e-87	-0.124967	0.603	0.141	3.54e-83	USP38
ABCA5	1.33e-87	0.458039	0.598	0.138	3.63e-83	ABCA5
CSTF3	1.4e-87	0.281452	0.738	0.216	3.82e-83	CSTF3
HDAC2	1.46e-87	0.180679	0.8	0.269	3.98e-83	HDAC2
POLB	1.47e-87	0.376614	0.589	0.133	4.01e-83	POLB
SPIN2B	1.5e-87	0.581601	0.452	0.061	4.09e-83	SPIN2B
ARL5A	1.53e-87	0.184803	0.819	0.277	4.18e-83	ARL5A
UROS	1.54e-87	0.299768	0.716	0.214	4.2e-83	UROS
METTL4	1.54e-87	0.699247	0.492	0.08	4.22e-83	METTL4
CDKN1B	1.61e-87	0.691568	0.462	0.067	4.4e-83	CDKN1B
FDX1	1.7e-87	0.244277	0.798	0.269	4.65e-83	FDX1
UNC119B	1.76e-87	0.632164	0.48	0.077	4.79e-83	UNC119B
ENSG00000276256	1.78e-87	0.373227	0.547	0.11	4.86e-83	ENSG00000276256
DPM3	1.78e-87	0.399572	0.731	0.222	4.86e-83	DPM3
PLEKHA1	1.89e-87	0.156049	0.834	0.284	5.17e-83	PLEKHA1
PHB2	1.9e-87	-0.164654	0.685	0.187	5.18e-83	PHB2
FAM89A	2.16e-87	0.545768	0.522	0.1	5.9e-83	FAM89A
RBM22	2.2e-87	-0.103264	0.528	0.101	6.02e-83	RBM22
DDX56	2.21e-87	0.263791	0.504	0.09	6.03e-83	DDX56
STRN4	2.36e-87	0.107455	0.551	0.111	6.45e-83	STRN4
LRRC8A	2.4e-87	-0.15562	0.673	0.18	6.55e-83	LRRC8A
CREBRF	2.41e-87	0.379992	0.644	0.168	6.58e-83	CREBRF
TXNDC12	2.44e-87	0.130802	0.768	0.24	6.67e-83	TXNDC12
CUEDC2	2.53e-87	-0.14942	0.562	0.116	6.91e-83	CUEDC2
PSMC5	2.54e-87	0.111952	0.698	0.195	6.95e-83	PSMC5
FOXD2	2.56e-87	0.443394	0.473	0.073	6.99e-83	FOXD2
HES4	2.6e-87	0.404838	0.561	0.126	7.1e-83	HES4
MED8	2.61e-87	0.674374	0.486	0.08	7.12e-83	MED8
UGCG	2.69e-87	0.243462	0.788	0.252	7.36e-83	UGCG
UBAP2L	2.82e-87	0.156389	0.686	0.188	7.7e-83	UBAP2L
SNX19	2.85e-87	-0.12222	0.737	0.209	7.79e-83	SNX19
MAGEF1	2.92e-87	0.119191	0.508	0.093	7.99e-83	MAGEF1
PSPH	3e-87	0.317504	0.516	0.093	8.19e-83	PSPH
PLIN2	3.03e-87	0.379106	0.531	0.103	8.27e-83	PLIN2
DGCR6L	3.28e-87	0.348297	0.562	0.123	8.95e-83	DGCR6L
NOC3L	3.41e-87	0.422866	0.537	0.11	9.3e-83	NOC3L
UBXN4	3.49e-87	0.467913	0.878	0.35	9.54e-83	UBXN4
ARL6IP6	3.55e-87	0.158967	0.608	0.143	9.7e-83	ARL6IP6
GOPC	3.59e-87	0.124306	0.841	0.289	9.81e-83	GOPC
PPP1R15A	3.71e-87	0.399307	0.494	0.085	1.01e-82	PPP1R15A
TRIM56	3.72e-87	0.214807	0.802	0.264	1.02e-82	TRIM56
PRAF2	3.77e-87	0.293493	0.559	0.12	1.03e-82	PRAF2
PIGH	3.94e-87	0.295366	0.477	0.077	1.08e-82	PIGH
INF2	4.21e-87	-0.167313	0.746	0.222	1.15e-82	INF2
RECQL	4.39e-87	-0.191354	0.576	0.127	1.2e-82	RECQL
CWC22	4.46e-87	0.126773	0.632	0.159	1.22e-82	CWC22
CRNKL1	4.48e-87	-0.390924	0.525	0.1	1.22e-82	CRNKL1
NDUFV1	4.74e-87	-0.111753	0.64	0.161	1.3e-82	NDUFV1
PSIP1	4.78e-87	0.246128	0.519	0.097	1.31e-82	PSIP1
TMEM167B	5.27e-87	-0.122719	0.527	0.103	1.44e-82	TMEM167B
DUSP8	5.81e-87	0.517363	0.476	0.074	1.59e-82	DUSP8
DNAJB12	5.9e-87	-0.175644	0.598	0.138	1.61e-82	DNAJB12
GABPA	5.9e-87	-0.317863	0.605	0.136	1.61e-82	GABPA
WDR1	6.02e-87	0.133835	0.802	0.269	1.64e-82	WDR1
EDN1	6.19e-87	0.638709	0.816	0.31	1.69e-82	EDN1
SF3A3	6.22e-87	-0.18412	0.581	0.126	1.7e-82	SF3A3
TMEM167A	6.31e-87	0.385308	0.804	0.278	1.73e-82	TMEM167A
TXNL1	6.66e-87	0.247211	0.796	0.252	1.82e-82	TXNL1
ALG13	6.75e-87	0.215819	0.803	0.258	1.84e-82	ALG13
HSD11B1L	7.08e-87	0.141249	0.486	0.083	1.94e-82	HSD11B1L
AGRN	7.73e-87	0.21303	0.832	0.276	2.11e-82	AGRN
UBXN2A	7.76e-87	-0.111828	0.71	0.196	2.12e-82	UBXN2A
CYREN	7.84e-87	0.116067	0.518	0.097	2.14e-82	CYREN
RBBP5	8.06e-87	0.427425	0.586	0.133	2.2e-82	RBBP5
ZFPL1	9.03e-87	1.13378	0.466	0.07	2.47e-82	ZFPL1
LAMP2	9.16e-87	0.178408	0.765	0.246	2.5e-82	LAMP2
MINCR	9.36e-87	0.849645	0.486	0.082	2.56e-82	MINCR
ZFYVE27	9.76e-87	0.136734	0.625	0.156	2.67e-82	ZFYVE27
BSDC1	1.02e-86	-0.100447	0.764	0.233	2.79e-82	BSDC1
CPSF6	1.07e-86	0.147139	0.792	0.244	2.91e-82	CPSF6
VPS29	1.07e-86	0.166596	0.827	0.283	2.93e-82	VPS29
CCDC174	1.14e-86	0.401819	0.54	0.107	3.11e-82	CCDC174
NDUFA12	1.16e-86	0.204843	0.763	0.248	3.18e-82	NDUFA12
CREM	1.19e-86	0.495371	0.545	0.114	3.24e-82	CREM
WDR77	1.26e-86	0.290672	0.503	0.089	3.45e-82	WDR77
GLYR1	1.27e-86	0.252845	0.85	0.289	3.47e-82	GLYR1
ENTREP3	1.3e-86	-0.247511	0.517	0.095	3.55e-82	ENTREP3
XPC	1.33e-86	0.177677	0.626	0.154	3.65e-82	XPC
LSM7	1.35e-86	0.275548	0.778	0.258	3.68e-82	LSM7
UBXN6	1.41e-86	-0.199844	0.569	0.123	3.84e-82	UBXN6
CDS2	1.43e-86	0.145947	0.61	0.143	3.9e-82	CDS2
MIR200CHG	1.43e-86	0.348237	0.65	0.17	3.9e-82	MIR200CHG
GATD3	1.46e-86	0.119	0.484	0.076	3.98e-82	GATD3
HCFC1R1	1.55e-86	0.301641	0.71	0.214	4.23e-82	HCFC1R1
GPRC5C	1.66e-86	0.315387	0.519	0.101	4.52e-82	GPRC5C
UBA1	1.8e-86	-0.225276	0.748	0.221	4.91e-82	UBA1
SOX4	1.8e-86	0.882715	0.842	0.37	4.91e-82	SOX4
DBNL	1.82e-86	-0.184658	0.578	0.125	4.97e-82	DBNL
NFE2L1	1.98e-86	0.172769	0.786	0.263	5.41e-82	NFE2L1
ZNF106	1.98e-86	0.336537	0.853	0.308	5.41e-82	ZNF106
COA4	2.7e-86	0.344722	0.738	0.23	7.37e-82	COA4
KDM5C	2.7e-86	0.226724	0.592	0.134	7.38e-82	KDM5C
TLR4	2.91e-86	0.178283	0.557	0.12	7.96e-82	TLR4
SPG21	3.02e-86	0.259182	0.796	0.268	8.24e-82	SPG21
CNOT6	3.12e-86	-0.153684	0.682	0.181	8.53e-82	CNOT6
WDR55	3.13e-86	0.216883	0.475	0.074	8.55e-82	WDR55
OSTC	3.24e-86	0.272167	0.797	0.258	8.86e-82	OSTC
TSPYL1	3.25e-86	0.513119	0.766	0.251	8.88e-82	TSPYL1
ATP7A	3.32e-86	0.69724	0.472	0.073	9.06e-82	ATP7A
MED24	3.5e-86	-0.134672	0.566	0.122	9.56e-82	MED24
MED14	3.62e-86	0.145833	0.637	0.159	9.89e-82	MED14
RBCK1	4.28e-86	0.148657	0.819	0.28	1.17e-81	RBCK1
ACP5	4.4e-86	0.465787	0.533	0.106	1.2e-81	ACP5
PLXNB1	4.55e-86	0.166617	0.653	0.168	1.24e-81	PLXNB1
WDR75	4.69e-86	0.138773	0.558	0.118	1.28e-81	WDR75
KCTD20	4.81e-86	0.140795	0.703	0.198	1.31e-81	KCTD20
MDK	4.87e-86	0.475206	0.618	0.161	1.33e-81	MDK
TMEM265	5.04e-86	0.39636	0.574	0.131	1.38e-81	TMEM265
UBE2I	5.04e-86	0.205925	0.812	0.281	1.38e-81	UBE2I
BRD2	5.44e-86	0.220661	0.813	0.274	1.49e-81	BRD2
C1orf174	5.49e-86	-0.279707	0.495	0.084	1.5e-81	C1orf174
WRNIP1	5.56e-86	-0.266721	0.609	0.145	1.52e-81	WRNIP1
YME1L1	6.3e-86	0.290951	0.852	0.303	1.72e-81	YME1L1
EMD	6.71e-86	-0.113074	0.521	0.1	1.83e-81	EMD
PNPT1	6.91e-86	-0.180751	0.659	0.172	1.89e-81	PNPT1
C1orf50	6.99e-86	-0.111279	0.565	0.118	1.91e-81	C1orf50
CNPY3	7.05e-86	0.32797	0.51	0.095	1.93e-81	CNPY3
ITPRID2	7.07e-86	0.198227	0.852	0.302	1.93e-81	ITPRID2
TATDN2	7.89e-86	0.234987	0.514	0.095	2.16e-81	TATDN2
TK2	8.15e-86	0.12772	0.65	0.175	2.23e-81	TK2
MYLIP	8.19e-86	0.573177	0.506	0.093	2.24e-81	MYLIP
FCGRT	8.43e-86	0.164897	0.749	0.241	2.3e-81	FCGRT
TUSC1	8.43e-86	1.43944	0.409	0.041	2.3e-81	TUSC1
ARGLU1	8.53e-86	0.236083	0.837	0.286	2.33e-81	ARGLU1
RCHY1	8.86e-86	0.23801	0.533	0.104	2.42e-81	RCHY1
PET100	9.88e-86	0.378703	0.775	0.253	2.7e-81	PET100
SNAPC1	1.01e-85	0.537607	0.54	0.11	2.75e-81	SNAPC1
MED30	1.04e-85	0.914371	0.432	0.054	2.85e-81	MED30
RTF1	1.13e-85	0.442409	0.852	0.314	3.08e-81	RTF1
EFNA4	1.14e-85	0.196834	0.462	0.069	3.11e-81	EFNA4
SERTAD3	1.14e-85	0.498239	0.476	0.077	3.13e-81	SERTAD3
LNPEP	1.17e-85	0.1701	0.724	0.208	3.2e-81	LNPEP
PAPOLA	1.21e-85	0.373137	0.877	0.338	3.3e-81	PAPOLA
NOP14	1.24e-85	0.373687	0.471	0.072	3.39e-81	NOP14
FBXL3	1.25e-85	0.311433	0.52	0.096	3.41e-81	FBXL3
OGFOD3	1.26e-85	-0.143549	0.579	0.133	3.44e-81	OGFOD3
SBDSP1	1.32e-85	0.349225	0.498	0.088	3.62e-81	SBDSP1
CCDC82	1.43e-85	0.177473	0.538	0.112	3.91e-81	CCDC82
PCNP	1.67e-85	0.254999	0.823	0.286	4.56e-81	PCNP
ALG1	1.68e-85	0.123358	0.539	0.108	4.6e-81	ALG1
APEH	1.74e-85	-0.133082	0.695	0.195	4.76e-81	APEH
LYPLA1	1.82e-85	0.329445	0.826	0.299	4.96e-81	LYPLA1
MARVELD3	1.83e-85	0.201063	0.665	0.179	4.99e-81	MARVELD3
C1RL	1.86e-85	0.313804	0.561	0.119	5.08e-81	C1RL
GNAI2	1.87e-85	0.166253	0.772	0.258	5.1e-81	GNAI2
THOC3	1.92e-85	0.315185	0.46	0.068	5.24e-81	THOC3
UQCC5	1.97e-85	0.261378	0.703	0.198	5.39e-81	UQCC5
FZD6	2.08e-85	0.294371	0.559	0.117	5.67e-81	FZD6
COX16	2.11e-85	0.639513	0.849	0.341	5.78e-81	COX16
SHROOM1	2.12e-85	0.402037	0.554	0.119	5.78e-81	SHROOM1
AK1	2.31e-85	0.36008	0.763	0.251	6.3e-81	AK1
EIF4E3	2.43e-85	-0.104848	0.645	0.161	6.65e-81	EIF4E3
MYL6B	2.46e-85	0.70025	0.486	0.083	6.71e-81	MYL6B
NAGK	2.63e-85	0.232945	0.484	0.083	7.17e-81	NAGK
SLC38A10	2.69e-85	-0.192331	0.789	0.243	7.35e-81	SLC38A10
PAGR1	2.86e-85	0.294359	0.512	0.093	7.82e-81	PAGR1
AMZ2	2.89e-85	0.284866	0.48	0.081	7.91e-81	AMZ2
ZNF397	2.92e-85	0.11643	0.537	0.107	7.99e-81	ZNF397
FBXO45	3.01e-85	0.101077	0.454	0.066	8.22e-81	FBXO45
BRD1	3.08e-85	0.183512	0.623	0.152	8.41e-81	BRD1
HDAC3	3.16e-85	-0.31898	0.639	0.164	8.62e-81	HDAC3
H2AC25	3.19e-85	0.753158	0.483	0.085	8.72e-81	H2AC25
FBXO25	3.3e-85	0.338903	0.544	0.114	9.03e-81	FBXO25
DENND11	3.63e-85	-0.198769	0.632	0.159	9.93e-81	DENND11
C1orf210	3.66e-85	0.503273	0.476	0.079	9.99e-81	C1orf210
PANK2	3.67e-85	-0.287783	0.693	0.187	1e-80	PANK2
LMO4	3.9e-85	0.405832	0.837	0.306	1.07e-80	LMO4
ENTR1	4.09e-85	0.612775	0.484	0.08	1.12e-80	ENTR1
DKC1	4.1e-85	0.536818	0.533	0.108	1.12e-80	DKC1
TP53INP2	4.19e-85	-0.153749	0.548	0.114	1.14e-80	TP53INP2
TIMM13	4.36e-85	0.321542	0.719	0.218	1.19e-80	TIMM13
RBMX	4.41e-85	0.262349	0.798	0.258	1.2e-80	RBMX
POLD4	4.66e-85	0.517215	0.82	0.304	1.27e-80	POLD4
PNPLA4	4.76e-85	0.320888	0.53	0.104	1.3e-80	PNPLA4
MOB2	4.86e-85	0.301505	0.544	0.115	1.33e-80	MOB2
SMIM26	4.9e-85	0.567189	0.745	0.243	1.34e-80	SMIM26
ICA1-AS1	5.04e-85	0.325302	0.533	0.107	1.38e-80	ICA1-AS1
TMEM134	5.38e-85	0.143896	0.734	0.229	1.47e-80	TMEM134
GSTK1	5.74e-85	0.265277	0.792	0.271	1.57e-80	GSTK1
NEPRO	5.77e-85	0.149004	0.523	0.101	1.58e-80	NEPRO
FBXL5	5.9e-85	0.273452	0.826	0.279	1.61e-80	FBXL5
CNP	6.07e-85	0.247107	0.475	0.077	1.66e-80	CNP
AASDH	6.07e-85	0.11083	0.638	0.16	1.66e-80	AASDH
USP22	6.16e-85	0.195074	0.848	0.304	1.68e-80	USP22
EBP	6.25e-85	0.166003	0.602	0.149	1.71e-80	EBP
ZNF326	6.83e-85	0.159052	0.696	0.195	1.87e-80	ZNF326
UQCC4	7.02e-85	0.566	0.483	0.081	1.92e-80	UQCC4
AK3	7.07e-85	0.423343	0.894	0.383	1.93e-80	AK3
ENSG00000291142	7.08e-85	0.215646	0.49	0.085	1.94e-80	ENSG00000291142
LARS1	7.24e-85	0.175262	0.754	0.237	1.98e-80	LARS1
TCEAL9	7.44e-85	0.347228	0.768	0.265	2.03e-80	TCEAL9
VPS4A	7.55e-85	-0.257677	0.607	0.146	2.06e-80	VPS4A
TCAF1	7.55e-85	0.2604	0.843	0.289	2.06e-80	TCAF1
TRIM4	7.71e-85	0.195594	0.656	0.17	2.1e-80	TRIM4
SUCLA2	7.85e-85	0.108359	0.766	0.23	2.14e-80	SUCLA2
PLAGL2	7.89e-85	0.350568	0.462	0.07	2.16e-80	PLAGL2
FHIP1B	7.97e-85	0.141727	0.681	0.189	2.18e-80	FHIP1B
FLJ20021	8.8e-85	0.688477	0.48	0.081	2.4e-80	FLJ20021
TPD52L2	9.05e-85	-0.269088	0.649	0.17	2.47e-80	TPD52L2
RAB6B	9.18e-85	-0.197192	0.567	0.123	2.51e-80	RAB6B
CHST2	9.2e-85	0.788886	0.43	0.056	2.51e-80	CHST2
RXYLT1	1.14e-84	0.396348	0.489	0.084	3.1e-80	RXYLT1
PSMD13	1.21e-84	-0.256867	0.663	0.173	3.3e-80	PSMD13
NOTCH2	1.24e-84	0.352327	0.574	0.127	3.39e-80	NOTCH2
ODC1	1.26e-84	0.162083	0.675	0.191	3.44e-80	ODC1
NOP53	1.32e-84	-0.157275	0.661	0.182	3.6e-80	NOP53
VPS4B	1.43e-84	0.294084	0.848	0.31	3.91e-80	VPS4B
PSMC6	1.45e-84	0.106375	0.8	0.265	3.95e-80	PSMC6
RBM27	1.45e-84	0.174905	0.846	0.296	3.97e-80	RBM27
C8orf33	1.52e-84	-0.133168	0.663	0.182	4.16e-80	C8orf33
CCDC34	1.56e-84	0.130689	0.602	0.147	4.27e-80	CCDC34
PCGF3	1.58e-84	-0.167894	0.699	0.194	4.3e-80	PCGF3
NSA2	1.66e-84	0.446638	0.801	0.288	4.54e-80	NSA2
CTSC	1.77e-84	0.254111	0.538	0.114	4.83e-80	CTSC
CORO1C	1.9e-84	0.100445	0.63	0.16	5.18e-80	CORO1C
ATP6AP2	1.91e-84	0.348685	0.777	0.265	5.21e-80	ATP6AP2
BTBD1	1.98e-84	-0.11881	0.71	0.206	5.41e-80	BTBD1
FAM210B	1.99e-84	0.489786	0.718	0.231	5.44e-80	FAM210B
DDAH2	2.08e-84	0.135403	0.707	0.205	5.69e-80	DDAH2
PTPA	2.2e-84	0.131505	0.573	0.131	6e-80	PTPA
CCDC127	2.22e-84	-0.232309	0.542	0.114	6.07e-80	CCDC127
VAMP7	2.22e-84	0.234266	0.524	0.104	6.07e-80	VAMP7
BLOC1S6	2.37e-84	0.189586	0.784	0.268	6.48e-80	BLOC1S6
SESN3	2.45e-84	0.349241	0.677	0.189	6.69e-80	SESN3
ZNF766	2.65e-84	0.369547	0.563	0.126	7.23e-80	ZNF766
SLX9	2.69e-84	0.126753	0.516	0.099	7.34e-80	SLX9
[truncated: 9,434 more rows]
